# Supplementary material for: Three new species of the soil centipede genus Californiphilus (Geophilomorpha, Himantariidae) from central and southwest China
Source: Biodivers Data J. 2026 Jul 7;14:e199879. doi: 10.3897/BDJ.14.e199879 (PMC13370153; doi:10.3897/BDJ.14.e199879)
Supplement: XML Treatment for Californiphilus cryptoporus [file BDJ.14.e199879-treatment1.xml]

<!DOCTYPE tp:taxon-treatment
  PUBLIC "-//TaxonX//DTD Taxonomic Treatment Publishing DTD v0 20100105//EN" "tax-treatment-NSO.dtd">
<tp:taxon-treatment xmlns:tp="http://www.plazi.org/taxpub"><tp:treatment-meta><mixed-citation publication-type="journal"><person-group><name><surname>Yang</surname><given-names>Chenlu</given-names></name><name><surname>You</surname><given-names>Chunxue</given-names></name><name><surname>Jiang</surname><given-names>Chao</given-names></name></person-group><article-title>Three new species of the soil centipede genus <italic><tp:taxon-name><tp:taxon-name-part taxon-name-part-type="genus" reg="Californiphilus">Californiphilus</tp:taxon-name-part></tp:taxon-name></italic> (<tp:taxon-name><tp:taxon-name-part taxon-name-part-type="order" reg="Geophilomorpha">Geophilomorpha</tp:taxon-name-part></tp:taxon-name>, <tp:taxon-name><tp:taxon-name-part taxon-name-part-type="family" reg="Himantariidae">Himantariidae</tp:taxon-name-part></tp:taxon-name>) from central and southwest China</article-title><source>Biodivers Data J</source><day>07</day><month>07</month><year>2026</year><volume>14</volume><pub-id pub-id-type="doi">10.3897/BDJ.14.e199879</pub-id></mixed-citation></tp:treatment-meta><tp:nomenclature><tp:taxon-name><object-id xmlns:xlink="http://www.w3.org/1999/xlink" content-type="arpha" xlink:type="simple">F709A520-A415-5423-92DF-B5729271061B</object-id><tp:taxon-name-part taxon-name-part-type="genus">Californiphilus</tp:taxon-name-part> <tp:taxon-name-part taxon-name-part-type="species">cryptoporus</tp:taxon-name-part><object-id xmlns:xlink="http://www.w3.org/1999/xlink" content-type="zoobank" xlink:type="simple" object-id-type="ZooBank">9B935BAF-30E4-43A8-8E57-44A2448B85F6</object-id></tp:taxon-name><tp:taxon-authority>Yang, You &amp; Jiang</tp:taxon-authority><tp:taxon-status xmlns:xlink="http://www.w3.org/1999/xlink" xlink:type="simple">sp. nov.</tp:taxon-status></tp:nomenclature><tp:treatment-sec sec-type="materials"><title>Materials</title><list list-type="alpha-lower" list-content="occurrences"><list-item><p><bold>Type status:</bold> <named-content xmlns:xlink="http://www.w3.org/1999/xlink" content-type="dwc:typeStatus" xlink:type="simple">Holotype</named-content>. <bold>Occurrence:</bold> catalogNumber: <named-content xmlns:xlink="http://www.w3.org/1999/xlink" content-type="dwc:catalogNumber" xlink:type="simple">20231021005D</named-content>; recordedBy: <named-content xmlns:xlink="http://www.w3.org/1999/xlink" content-type="dwc:recordedBy" xlink:type="simple">Chao Jiang</named-content>; individualCount: <named-content xmlns:xlink="http://www.w3.org/1999/xlink" content-type="dwc:individualCount" xlink:type="simple">1</named-content>; sex: <named-content xmlns:xlink="http://www.w3.org/1999/xlink" content-type="dwc:sex" xlink:type="simple">male</named-content>; lifeStage: <named-content xmlns:xlink="http://www.w3.org/1999/xlink" content-type="dwc:lifeStage" xlink:type="simple">adult</named-content>; occurrenceID: <named-content xmlns:xlink="http://www.w3.org/1999/xlink" content-type="dwc:occurrenceID" xlink:type="simple">D13E59AC-23DA-56D4-B006-6C364AD17B4A</named-content>; <bold>Taxon:</bold> scientificName: <named-content xmlns:xlink="http://www.w3.org/1999/xlink" content-type="dwc:scientificName" xlink:type="simple"><tp:taxon-name><tp:taxon-name-part taxon-name-part-type="genus" reg="Californiphilus">Californiphilus</tp:taxon-name-part> <tp:taxon-name-part taxon-name-part-type="species" reg="cryptoporus">cryptoporus</tp:taxon-name-part></tp:taxon-name></named-content>; <bold>Location:</bold> country: <named-content xmlns:xlink="http://www.w3.org/1999/xlink" content-type="dwc:country" xlink:type="simple">China</named-content>; stateProvince: <named-content xmlns:xlink="http://www.w3.org/1999/xlink" content-type="dwc:stateProvince" xlink:type="simple">Jiangxi</named-content>; locality: <named-content xmlns:xlink="http://www.w3.org/1999/xlink" content-type="dwc:locality" xlink:type="simple">Longxihe National Wetland Park</named-content>; verbatimElevation: <named-content xmlns:xlink="http://www.w3.org/1999/xlink" content-type="dwc:verbatimElevation" xlink:type="simple">40 m</named-content>; verbatimCoordinates: <named-content xmlns:xlink="http://www.w3.org/1999/xlink" content-type="dwc:verbatimCoordinates" xlink:type="simple"><named-content content-type="dwc:verbatimCoordinates" xlink:type="simple">28.0447°N, 115.5188°E</named-content></named-content>; <bold>Event:</bold> eventDate: <named-content xmlns:xlink="http://www.w3.org/1999/xlink" content-type="dwc:eventDate" xlink:type="simple">21.x.2023</named-content>; <bold>Record Level:</bold> language: <named-content xmlns:xlink="http://www.w3.org/1999/xlink" content-type="dwc:language" xlink:type="simple">en</named-content>; institutionCode: <named-content xmlns:xlink="http://www.w3.org/1999/xlink" content-type="dwc:institutionCode" xlink:type="simple">CMMI</named-content></p></list-item><list-item><p><bold>Type status:</bold> <named-content xmlns:xlink="http://www.w3.org/1999/xlink" content-type="dwc:typeStatus" xlink:type="simple">Paratype</named-content>. <bold>Occurrence:</bold> catalogNumber: <named-content xmlns:xlink="http://www.w3.org/1999/xlink" content-type="dwc:catalogNumber" xlink:type="simple">20191015007</named-content>; recordedBy: <named-content xmlns:xlink="http://www.w3.org/1999/xlink" content-type="dwc:recordedBy" xlink:type="simple">Chao Jiang</named-content>; individualCount: <named-content xmlns:xlink="http://www.w3.org/1999/xlink" content-type="dwc:individualCount" xlink:type="simple">1</named-content>; sex: <named-content xmlns:xlink="http://www.w3.org/1999/xlink" content-type="dwc:sex" xlink:type="simple">male</named-content>; lifeStage: <named-content xmlns:xlink="http://www.w3.org/1999/xlink" content-type="dwc:lifeStage" xlink:type="simple">adult</named-content>; occurrenceID: <named-content xmlns:xlink="http://www.w3.org/1999/xlink" content-type="dwc:occurrenceID" xlink:type="simple">268A348C-613C-5486-BBC0-C3277AC69D50</named-content>; <bold>Taxon:</bold> scientificName: <named-content xmlns:xlink="http://www.w3.org/1999/xlink" content-type="dwc:scientificName" xlink:type="simple"><tp:taxon-name><tp:taxon-name-part taxon-name-part-type="genus" reg="Californiphilus">Californiphilus</tp:taxon-name-part> <tp:taxon-name-part taxon-name-part-type="species" reg="cryptoporus">cryptoporus</tp:taxon-name-part></tp:taxon-name></named-content>; <bold>Location:</bold> country: <named-content xmlns:xlink="http://www.w3.org/1999/xlink" content-type="dwc:country" xlink:type="simple">China</named-content>; stateProvince: <named-content xmlns:xlink="http://www.w3.org/1999/xlink" content-type="dwc:stateProvince" xlink:type="simple">Jiangxi</named-content>; locality: <named-content xmlns:xlink="http://www.w3.org/1999/xlink" content-type="dwc:locality" xlink:type="simple">Yaodu Park</named-content>; verbatimElevation: <named-content xmlns:xlink="http://www.w3.org/1999/xlink" content-type="dwc:verbatimElevation" xlink:type="simple">30 m</named-content>; verbatimCoordinates: <named-content xmlns:xlink="http://www.w3.org/1999/xlink" content-type="dwc:verbatimCoordinates" xlink:type="simple"><named-content content-type="dwc:verbatimCoordinates" xlink:type="simple">28.0601°N, 115.5403°E</named-content></named-content>; <bold>Event:</bold> eventDate: <named-content xmlns:xlink="http://www.w3.org/1999/xlink" content-type="dwc:eventDate" xlink:type="simple">15.x.2019</named-content>; <bold>Record Level:</bold> language: <named-content xmlns:xlink="http://www.w3.org/1999/xlink" content-type="dwc:language" xlink:type="simple">en</named-content>; institutionCode: <named-content xmlns:xlink="http://www.w3.org/1999/xlink" content-type="dwc:institutionCode" xlink:type="simple">CMMI</named-content></p></list-item><list-item><p><bold>Type status:</bold> <named-content xmlns:xlink="http://www.w3.org/1999/xlink" content-type="dwc:typeStatus" xlink:type="simple">Paratype</named-content>. <bold>Occurrence:</bold> catalogNumber: <named-content xmlns:xlink="http://www.w3.org/1999/xlink" content-type="dwc:catalogNumber" xlink:type="simple">20191015008</named-content>; recordedBy: <named-content xmlns:xlink="http://www.w3.org/1999/xlink" content-type="dwc:recordedBy" xlink:type="simple">Chao Jiang</named-content>; individualCount: <named-content xmlns:xlink="http://www.w3.org/1999/xlink" content-type="dwc:individualCount" xlink:type="simple">1</named-content>; sex: <named-content xmlns:xlink="http://www.w3.org/1999/xlink" content-type="dwc:sex" xlink:type="simple">female</named-content>; lifeStage: <named-content xmlns:xlink="http://www.w3.org/1999/xlink" content-type="dwc:lifeStage" xlink:type="simple">adult</named-content>; occurrenceID: <named-content xmlns:xlink="http://www.w3.org/1999/xlink" content-type="dwc:occurrenceID" xlink:type="simple">6E4092C4-8D4F-551B-845E-3C8DAD2EA188</named-content>; <bold>Taxon:</bold> scientificName: <named-content xmlns:xlink="http://www.w3.org/1999/xlink" content-type="dwc:scientificName" xlink:type="simple"><tp:taxon-name><tp:taxon-name-part taxon-name-part-type="genus" reg="Californiphilus">Californiphilus</tp:taxon-name-part> <tp:taxon-name-part taxon-name-part-type="species" reg="cryptoporus">cryptoporus</tp:taxon-name-part></tp:taxon-name></named-content>; <bold>Location:</bold> country: <named-content xmlns:xlink="http://www.w3.org/1999/xlink" content-type="dwc:country" xlink:type="simple">China</named-content>; stateProvince: <named-content xmlns:xlink="http://www.w3.org/1999/xlink" content-type="dwc:stateProvince" xlink:type="simple">Jiangxi</named-content>; locality: <named-content xmlns:xlink="http://www.w3.org/1999/xlink" content-type="dwc:locality" xlink:type="simple">Yaodu Park</named-content>; verbatimElevation: <named-content xmlns:xlink="http://www.w3.org/1999/xlink" content-type="dwc:verbatimElevation" xlink:type="simple">30 m</named-content>; verbatimCoordinates: <named-content xmlns:xlink="http://www.w3.org/1999/xlink" content-type="dwc:verbatimCoordinates" xlink:type="simple"><named-content content-type="dwc:verbatimCoordinates" xlink:type="simple">28.0601°N, 115.5403°E</named-content></named-content>; <bold>Event:</bold> eventDate: <named-content xmlns:xlink="http://www.w3.org/1999/xlink" content-type="dwc:eventDate" xlink:type="simple">15.x.2019</named-content>; <bold>Record Level:</bold> language: <named-content xmlns:xlink="http://www.w3.org/1999/xlink" content-type="dwc:language" xlink:type="simple">en</named-content>; institutionCode: <named-content xmlns:xlink="http://www.w3.org/1999/xlink" content-type="dwc:institutionCode" xlink:type="simple">CMMI</named-content></p></list-item><list-item><p><bold>Type status:</bold> <named-content xmlns:xlink="http://www.w3.org/1999/xlink" content-type="dwc:typeStatus" xlink:type="simple">Paratype</named-content>. <bold>Occurrence:</bold> catalogNumber: <named-content xmlns:xlink="http://www.w3.org/1999/xlink" content-type="dwc:catalogNumber" xlink:type="simple">20191016030</named-content>; recordedBy: <named-content xmlns:xlink="http://www.w3.org/1999/xlink" content-type="dwc:recordedBy" xlink:type="simple">Chao Jiang</named-content>; individualCount: <named-content xmlns:xlink="http://www.w3.org/1999/xlink" content-type="dwc:individualCount" xlink:type="simple">1</named-content>; sex: <named-content xmlns:xlink="http://www.w3.org/1999/xlink" content-type="dwc:sex" xlink:type="simple">female</named-content>; lifeStage: <named-content xmlns:xlink="http://www.w3.org/1999/xlink" content-type="dwc:lifeStage" xlink:type="simple">adult</named-content>; occurrenceID: <named-content xmlns:xlink="http://www.w3.org/1999/xlink" content-type="dwc:occurrenceID" xlink:type="simple">C7884C7B-A2C7-531F-8A57-3F6BA26F892F</named-content>; <bold>Taxon:</bold> scientificName: <named-content xmlns:xlink="http://www.w3.org/1999/xlink" content-type="dwc:scientificName" xlink:type="simple"><tp:taxon-name><tp:taxon-name-part taxon-name-part-type="genus" reg="Californiphilus">Californiphilus</tp:taxon-name-part> <tp:taxon-name-part taxon-name-part-type="species" reg="cryptoporus">cryptoporus</tp:taxon-name-part></tp:taxon-name></named-content>; <bold>Location:</bold> country: <named-content xmlns:xlink="http://www.w3.org/1999/xlink" content-type="dwc:country" xlink:type="simple">China</named-content>; stateProvince: <named-content xmlns:xlink="http://www.w3.org/1999/xlink" content-type="dwc:stateProvince" xlink:type="simple">Jiangxi</named-content>; locality: <named-content xmlns:xlink="http://www.w3.org/1999/xlink" content-type="dwc:locality" xlink:type="simple">Yaodu Park</named-content>; verbatimElevation: <named-content xmlns:xlink="http://www.w3.org/1999/xlink" content-type="dwc:verbatimElevation" xlink:type="simple">30 m</named-content>; verbatimCoordinates: <named-content xmlns:xlink="http://www.w3.org/1999/xlink" content-type="dwc:verbatimCoordinates" xlink:type="simple"><named-content content-type="dwc:verbatimCoordinates" xlink:type="simple">28.0601°N, 115.5403°E</named-content></named-content>; <bold>Event:</bold> eventDate: <named-content xmlns:xlink="http://www.w3.org/1999/xlink" content-type="dwc:eventDate" xlink:type="simple">16.x.2019</named-content>; <bold>Record Level:</bold> language: <named-content xmlns:xlink="http://www.w3.org/1999/xlink" content-type="dwc:language" xlink:type="simple">en</named-content>; institutionCode: <named-content xmlns:xlink="http://www.w3.org/1999/xlink" content-type="dwc:institutionCode" xlink:type="simple">CMMI</named-content></p></list-item><list-item><p><bold>Type status:</bold> <named-content xmlns:xlink="http://www.w3.org/1999/xlink" content-type="dwc:typeStatus" xlink:type="simple">Paratype</named-content>. <bold>Occurrence:</bold> catalogNumber: <named-content xmlns:xlink="http://www.w3.org/1999/xlink" content-type="dwc:catalogNumber" xlink:type="simple">20191016031</named-content>; recordedBy: <named-content xmlns:xlink="http://www.w3.org/1999/xlink" content-type="dwc:recordedBy" xlink:type="simple">Chao Jiang</named-content>; individualCount: <named-content xmlns:xlink="http://www.w3.org/1999/xlink" content-type="dwc:individualCount" xlink:type="simple">1</named-content>; sex: <named-content xmlns:xlink="http://www.w3.org/1999/xlink" content-type="dwc:sex" xlink:type="simple">female</named-content>; lifeStage: <named-content xmlns:xlink="http://www.w3.org/1999/xlink" content-type="dwc:lifeStage" xlink:type="simple">adult</named-content>; occurrenceID: <named-content xmlns:xlink="http://www.w3.org/1999/xlink" content-type="dwc:occurrenceID" xlink:type="simple">CC577EAB-436D-522F-BC09-FB2E53AD37CA</named-content>; <bold>Taxon:</bold> scientificName: <named-content xmlns:xlink="http://www.w3.org/1999/xlink" content-type="dwc:scientificName" xlink:type="simple"><tp:taxon-name><tp:taxon-name-part taxon-name-part-type="genus" reg="Californiphilus">Californiphilus</tp:taxon-name-part> <tp:taxon-name-part taxon-name-part-type="species" reg="cryptoporus">cryptoporus</tp:taxon-name-part></tp:taxon-name></named-content>; <bold>Location:</bold> stateProvince: <named-content xmlns:xlink="http://www.w3.org/1999/xlink" content-type="dwc:stateProvince" xlink:type="simple">Jiangxi</named-content>; locality: <named-content xmlns:xlink="http://www.w3.org/1999/xlink" content-type="dwc:locality" xlink:type="simple">Yaodu Park</named-content>; verbatimElevation: <named-content xmlns:xlink="http://www.w3.org/1999/xlink" content-type="dwc:verbatimElevation" xlink:type="simple">30 m</named-content>; verbatimCoordinates: <named-content xmlns:xlink="http://www.w3.org/1999/xlink" content-type="dwc:verbatimCoordinates" xlink:type="simple"><named-content content-type="dwc:verbatimCoordinates" xlink:type="simple">28.0601°N, 115.5403°E</named-content></named-content>; <bold>Event:</bold> eventDate: <named-content xmlns:xlink="http://www.w3.org/1999/xlink" content-type="dwc:eventDate" xlink:type="simple">16.x.2019</named-content>; <bold>Record Level:</bold> language: <named-content xmlns:xlink="http://www.w3.org/1999/xlink" content-type="dwc:language" xlink:type="simple">en</named-content>; institutionCode: <named-content xmlns:xlink="http://www.w3.org/1999/xlink" content-type="dwc:institutionCode" xlink:type="simple">CMMI</named-content></p></list-item><list-item><p><bold>Type status:</bold> <named-content xmlns:xlink="http://www.w3.org/1999/xlink" content-type="dwc:typeStatus" xlink:type="simple">Paratype</named-content>. <bold>Occurrence:</bold> catalogNumber: <named-content xmlns:xlink="http://www.w3.org/1999/xlink" content-type="dwc:catalogNumber" xlink:type="simple">20191016032</named-content>; recordedBy: <named-content xmlns:xlink="http://www.w3.org/1999/xlink" content-type="dwc:recordedBy" xlink:type="simple">Chao Jiang</named-content>; individualCount: <named-content xmlns:xlink="http://www.w3.org/1999/xlink" content-type="dwc:individualCount" xlink:type="simple">1</named-content>; sex: <named-content xmlns:xlink="http://www.w3.org/1999/xlink" content-type="dwc:sex" xlink:type="simple">female</named-content>; lifeStage: <named-content xmlns:xlink="http://www.w3.org/1999/xlink" content-type="dwc:lifeStage" xlink:type="simple">adult</named-content>; occurrenceID: <named-content xmlns:xlink="http://www.w3.org/1999/xlink" content-type="dwc:occurrenceID" xlink:type="simple">9A3098FC-2A54-5C27-831A-C3F0CC35BA59</named-content>; <bold>Taxon:</bold> scientificName: <named-content xmlns:xlink="http://www.w3.org/1999/xlink" content-type="dwc:scientificName" xlink:type="simple"><tp:taxon-name><tp:taxon-name-part taxon-name-part-type="genus" reg="Californiphilus">Californiphilus</tp:taxon-name-part> <tp:taxon-name-part taxon-name-part-type="species" reg="cryptoporus">cryptoporus</tp:taxon-name-part></tp:taxon-name></named-content>; <bold>Location:</bold> stateProvince: <named-content xmlns:xlink="http://www.w3.org/1999/xlink" content-type="dwc:stateProvince" xlink:type="simple">Jiangxi</named-content>; locality: <named-content xmlns:xlink="http://www.w3.org/1999/xlink" content-type="dwc:locality" xlink:type="simple">Yaodu Park</named-content>; verbatimElevation: <named-content xmlns:xlink="http://www.w3.org/1999/xlink" content-type="dwc:verbatimElevation" xlink:type="simple">30 m</named-content>; verbatimCoordinates: <named-content xmlns:xlink="http://www.w3.org/1999/xlink" content-type="dwc:verbatimCoordinates" xlink:type="simple"><named-content content-type="dwc:verbatimCoordinates" xlink:type="simple">28.0601°N, 115.5403°E</named-content></named-content>; <bold>Event:</bold> eventDate: <named-content xmlns:xlink="http://www.w3.org/1999/xlink" content-type="dwc:eventDate" xlink:type="simple">16.x.2019</named-content>; <bold>Record Level:</bold> language: <named-content xmlns:xlink="http://www.w3.org/1999/xlink" content-type="dwc:language" xlink:type="simple">en</named-content>; institutionCode: <named-content xmlns:xlink="http://www.w3.org/1999/xlink" content-type="dwc:institutionCode" xlink:type="simple">CMMI</named-content></p></list-item><list-item><p><bold>Type status:</bold> <named-content xmlns:xlink="http://www.w3.org/1999/xlink" content-type="dwc:typeStatus" xlink:type="simple">Paratype</named-content>. <bold>Occurrence:</bold> catalogNumber: <named-content xmlns:xlink="http://www.w3.org/1999/xlink" content-type="dwc:catalogNumber" xlink:type="simple">20260329025</named-content>; recordedBy: <named-content xmlns:xlink="http://www.w3.org/1999/xlink" content-type="dwc:recordedBy" xlink:type="simple">Yuan Xiong &amp; Qing Li</named-content>; individualCount: <named-content xmlns:xlink="http://www.w3.org/1999/xlink" content-type="dwc:individualCount" xlink:type="simple">1</named-content>; sex: <named-content xmlns:xlink="http://www.w3.org/1999/xlink" content-type="dwc:sex" xlink:type="simple">female</named-content>; lifeStage: <named-content xmlns:xlink="http://www.w3.org/1999/xlink" content-type="dwc:lifeStage" xlink:type="simple">adult</named-content>; occurrenceID: <named-content xmlns:xlink="http://www.w3.org/1999/xlink" content-type="dwc:occurrenceID" xlink:type="simple">35F3B0AF-67C1-5452-ABC7-296B07C28112</named-content>; <bold>Taxon:</bold> scientificName: <named-content xmlns:xlink="http://www.w3.org/1999/xlink" content-type="dwc:scientificName" xlink:type="simple"><tp:taxon-name><tp:taxon-name-part taxon-name-part-type="genus" reg="Californiphilus">Californiphilus</tp:taxon-name-part> <tp:taxon-name-part taxon-name-part-type="species" reg="cryptoporus">cryptoporus</tp:taxon-name-part></tp:taxon-name></named-content>; <bold>Location:</bold> stateProvince: <named-content xmlns:xlink="http://www.w3.org/1999/xlink" content-type="dwc:stateProvince" xlink:type="simple">Henan</named-content>; county: <named-content xmlns:xlink="http://www.w3.org/1999/xlink" content-type="dwc:county" xlink:type="simple">Fangcheng</named-content>; locality: <named-content xmlns:xlink="http://www.w3.org/1999/xlink" content-type="dwc:locality" xlink:type="simple">Dachengshan Scenic Area</named-content>; verbatimElevation: <named-content xmlns:xlink="http://www.w3.org/1999/xlink" content-type="dwc:verbatimElevation" xlink:type="simple">260 m</named-content>; verbatimCoordinates: <named-content xmlns:xlink="http://www.w3.org/1999/xlink" content-type="dwc:verbatimCoordinates" xlink:type="simple"><named-content content-type="dwc:verbatimCoordinates" xlink:type="simple">33.1569°N, 113.1468°E</named-content></named-content>; <bold>Event:</bold> eventDate: <named-content xmlns:xlink="http://www.w3.org/1999/xlink" content-type="dwc:eventDate" xlink:type="simple">29.iii.2026</named-content>; <bold>Record Level:</bold> language: <named-content xmlns:xlink="http://www.w3.org/1999/xlink" content-type="dwc:language" xlink:type="simple">en</named-content>; institutionCode: <named-content xmlns:xlink="http://www.w3.org/1999/xlink" content-type="dwc:institutionCode" xlink:type="simple">CMMI</named-content></p></list-item></list></tp:treatment-sec><tp:treatment-sec sec-type="Description"><title>Description</title><p><bold>General features</bold>. Body length of males 59–61 mm, of females 30–63 mm, with 71–77 (females: 73–77; males: 71) leg-bearing segments. Body narrowing forwards and towards posterior tip. Colour (in 75% ethanol) brown; forcipules darker.</p><p><bold>Cephalic capsule</bold> (Fig. <xref ref-type="fig" rid="F14219247">1</xref>a) widest posteriorly, being a little narrowed cephalic to anterior corners, the border in front of corners triangular, ca. 1.6× as wide as long, lateral margins slightly convex, converging forwards, posterior margin almost straight, transverse suture absent, setae randomly scattered.</p><p><bold>Clypeus and labrum</bold> (Fig. <xref ref-type="fig" rid="F14219247">1</xref>b and c). Clypeus anterior part with a few randomly scattered setae, 1+1 post-antennal setae aligned in two transverse rows on the anterior part of the clypeus, the first row bearing ca. 6 setae and the second row ca. 3 setae. Without areolate part. Labrum median arc deeply embayed, with 8–10 denticles on each side; entirely demarcated from clypeus by clypeolabral suture.</p><p><bold>Antennae</bold> (Fig. <xref ref-type="fig" rid="F14219247">1</xref>d) composed of 14 articles, attenuated distally. Basal articles 1–4 slightly wider than long or sub-quadrate, with sparse long setae. From ca. 7 article onwards, setae much shorter and denser. Ultimate article distinctly elongate, ca. 1.5× as long as wide, 2× length of penultimate article.</p><p><bold>Mandible</bold> (Fig. <xref ref-type="fig" rid="F14219247">1</xref>e) with a deeply pigmented strong dentate lamella, long axis slightly angled to distal mandibular edge, occupying ca. 1/4 width of distal edge, with seven well-developed pectinate lamellae, a rudiment pectinate lamella. Pectinate lamellae each with 6–14 comb teeth, dentate lamella with 6–7 denticules.</p><p><bold>First maxillae</bold> (Fig. <xref ref-type="fig" rid="F14219247">1</xref>f) coxosternite of first maxillae divided; telopodite biarticulated, with the basal article cylindrical and the distal article conical; telopodital lappet present, short and pointed, ca. 1/8 the length of the basal article. Each side of the coxal process with 2–3 setae apically and the distal article of the telopodite with 5–7 setae each side on its anterior part.</p><p><bold>Second maxillae</bold> (Fig. <xref ref-type="fig" rid="F14219247">1</xref>f) coxosternite with a slight median notch, anterior part with sparse scattered setae. Telopodite three-segmented: article 1 with short and sparse setae scattered on the outer margin; article 2 and article 3 with longer setae concentrated on the inner margin and the anterior part. Claws slightly spatulate, without basal spine.</p><p><bold>Forcipular segment</bold> (Fig. <xref ref-type="fig" rid="F14219247">1</xref>g) forcipular tergite sub-trapezoid; ca. 3.0× as wide as long. Coxosternite exposed part ca. 2.0× as wide as long, trochanteroprefemur ca. 1.2× as wide as long; interior margin moderately projecting with respect to its condyles; anterior border approximately straight medially; coxopleural sutures strongly converging backwards; chitin-lines complete, reaching the coxosternal condyle. Tarsungulum large and pointed, not reaching cephalic capsule anterior margin when closed. All articles without denticles. Poison gland calyx linear, ca. 5.5× as long as wide, situated in anterior 1/4 of trochanteroprefemur. Entire forcipular segment without denticles.</p><p><bold>Leg-bearing segment</bold> (Fig. <xref ref-type="fig" rid="F14219247">1</xref>h and i) Tergites sub-trapezoid, ca. 2.0× as wide as long, with short sparse setae, without paramedian sulci and preparatergites. Metasternites sub-trapezoid, ca. 1.5× as wide as long, with short sparse scattered setae. Lateral gutter and virguliform fossa begin on segments 23–26 and extend to segments 34–39. Posterior reniform ventral pore-fields present in all sternites from 1 to penultimate, pore-fields posteriorly slightly embayed. Pore-fields on sternite 1 distinctly smaller than those on succeeding sternites, sub-oval.</p><p><bold>Ultimate leg-bearing segment</bold> (Fig. <xref ref-type="fig" rid="F14219247">1</xref>j and k). Pretergite ca. 3.2× as wide as long on exposed part. Metatergite ca. 1.3× as long as wide; sub-trapezoid. converging backwards; posterior margin ca. 0.6× as wide as anterior margin; with sparse setae of various sizes. Metasternite sub-trapeziform, ca. 1.3× as long as wide; narrowing posteriorly, posterior margin concave anteriorly, without median sulci; coxal pores 28–30 on each side, opening underside of the metasternite of the ultimate leg-bearing segments, distributed along the lateral margins of metasternite.</p><p>Ultimate leg ca. 1.1× as long as penultimate leg, without claw; male distinctly swollen, ventral and lateral sides with dense setae, female short and slender, with sparse setae.</p><p><bold>Postpedal segments</bold> (Fig. <xref ref-type="fig" rid="F14219247">1</xref>j and k). Female gonopods unarticulated, posterior margin slightly concave (Fig. <xref ref-type="fig" rid="F14274652">6</xref><xref ref-type="fig" rid="F14274657">a</xref>), uniformly with sparse setae; male gonopods bi-articulate, with dense setae, penis conical. Anal pores absent.</p></tp:treatment-sec><tp:treatment-sec sec-type="Diagnosis"><title>Diagnosis</title><p>Body length reaching at least 30 mm; number of leg-bearing segments usually 71–77; Lateral gutter and virguliform fossa begin on segments 23–26 and extend to segments 34–39. Coxal pores numerous, opening underside of the metasternite of the ultimate leg-bearing segment, distributed along the lateral margins of metasternite.</p></tp:treatment-sec><tp:treatment-sec sec-type="Etymology"><title>Etymology</title><p>Greek: crypto- = hidden; Latin: porus = pore. The specific epithet refers to nearly all coxal pores covered by the lateral margins of the metasternite and metatergite. We suggest its Chinese common name as “隐孔地蜈蚣”.</p></tp:treatment-sec><tp:treatment-sec sec-type="Distribution"><title>Distribution</title><p><italic><tp:taxon-name><tp:taxon-name-part taxon-name-part-type="genus" reg="Californiphilus">C.</tp:taxon-name-part> <tp:taxon-name-part taxon-name-part-type="species" reg="cryptoporus">cryptoporus</tp:taxon-name-part></tp:taxon-name></italic> is known from three localities in Jiangxi and Henan, China (Longxihe Wetland Park, Yaodu Park and Dachengshan Scenic Area), all in the Dabie Mountain range, within subtropical evergreen broad-leaved forests, mainly in secondary forest patches in urban parks.</p></tp:treatment-sec><tp:treatment-sec sec-type="Notes"><title>Notes</title><p>This species differs from other species of <italic><italic><tp:taxon-name><tp:taxon-name-part taxon-name-part-type="genus" reg="Californiphilus">Californiphilus</tp:taxon-name-part></tp:taxon-name></italic></italic> in that the openings of the coxal pores are almost entirely covered by the lateral margins of the ultimate tergite and ultimate sternite, becoming visible only after clearing with lactic acid or glycerol (Fig. <xref ref-type="fig" rid="F14274641">5</xref><xref ref-type="fig" rid="F14274647">b</xref>, Fig. <xref ref-type="fig" rid="F14219247">1</xref>j and k). In contrast, in the other species of this genus, the openings are not covered by these margins; instead, they are exposed and open directly into distinct pouches, located along the margins of the ultimate sternite and tergite.</p></tp:treatment-sec><tp:treatment-sec><!--Section generated to contain objects referenced in tp:taxon-treatment.--><fig id="F14219247" position="float" orientation="portrait"><object-id xmlns:xlink="http://www.w3.org/1999/xlink" content-type="arpha" xlink:type="simple">0B4B2788-B65E-5EE9-B98E-332E9E93D005</object-id><object-id xmlns:xlink="http://www.w3.org/1999/xlink" content-type="doi" xlink:type="simple">10.3897/BDJ.14.e199879.figure1</object-id><label>Figure 1.</label><caption><p><italic><italic><tp:taxon-name><tp:taxon-name-part taxon-name-part-type="genus" reg="Californiphilus">Californiphilus</tp:taxon-name-part> <tp:taxon-name-part taxon-name-part-type="species" reg="cryptoporus">cryptoporus</tp:taxon-name-part></tp:taxon-name></italic></italic> sp. nov. <bold>a</bold> Cephalic capsule, dorsal; <bold>b</bold> Anterior part of cephalic capsule, ventral (forcipules, maxillae and mandibles removed); <bold>c</bold> Labrum, ventral view; <bold>d</bold> Left antenna, ventral; <bold>e</bold> Mandible; <bold>f</bold> Maxillary complex, ventral; <bold>g</bold> Forcipular segment; <bold>h</bold> Tergite of leg-bearing segment, dorsal; <bold>i</bold> Sternum of the middle trunk segments, ventral (setae on right part omitted); <bold>j</bold> Posterior end of body in adult male, dorsal (ultimate leg omitted); <bold>k</bold> Posterior end of body in adult male, ventral (left leg omitted), ventral. Specimen: male, holotype (<bold>a–k</bold>). Scale bars: 500 μm (<bold>a, b, d, g–k</bold>); 100 μm (<bold>f</bold>); 50 μm (<bold>c</bold>); 20 μm (<bold>e</bold>).</p></caption><graphic xmlns:xlink="http://www.w3.org/1999/xlink" xlink:href="bdj-14-e199879-g001.jpg" position="float" id="oo_1695924.jpg" orientation="portrait" xlink:type="simple"><uri content-type="original_file" xlink:type="simple">https://binary.pensoft.net/fig/1695924</uri></graphic></fig><fig-group id="F14274652" position="float" orientation="portrait"><caption><p>Posterior end of body, ventral <bold>(a, b)</bold>. Scale bars: 500 µm:</p></caption><fig id="F14274657" position="float" orientation="portrait"><object-id xmlns:xlink="http://www.w3.org/1999/xlink" content-type="arpha" xlink:type="simple">A6ADC4E7-5F0C-56DD-BC2C-3B0D356E60EA</object-id><object-id xmlns:xlink="http://www.w3.org/1999/xlink" content-type="doi" xlink:type="simple">10.3897/BDJ.14.e199879.figure6a</object-id><label>Figure 6a.</label><caption><p><italic><tp:taxon-name><tp:taxon-name-part taxon-name-part-type="genus" reg="Californiphilus">C.</tp:taxon-name-part> <tp:taxon-name-part taxon-name-part-type="species" reg="cryptoporus">cryptoporus</tp:taxon-name-part></tp:taxon-name></italic> sp. nov., holotype (spm. CMMI 20191016030 ); </p></caption><graphic xmlns:xlink="http://www.w3.org/1999/xlink" xlink:href="bdj-14-e199879-g006_a.jpg" xlink:type="simple" position="float" orientation="portrait" id="oo_1688210.jpg"><uri content-type="original_file" xlink:type="simple">https://binary.pensoft.net/fig/1688210</uri></graphic></fig><fig id="F14274658" position="float" orientation="portrait"><object-id xmlns:xlink="http://www.w3.org/1999/xlink" content-type="arpha" xlink:type="simple">14AE883F-DF1F-527D-A867-D31C2A3BDF60</object-id><object-id xmlns:xlink="http://www.w3.org/1999/xlink" content-type="doi" xlink:type="simple">10.3897/BDJ.14.e199879.figure6b</object-id><label>Figure 6b.</label><caption><p><italic><tp:taxon-name><tp:taxon-name-part taxon-name-part-type="genus" reg="Californiphilus">C.</tp:taxon-name-part> <tp:taxon-name-part taxon-name-part-type="species" reg="nanus">nanus</tp:taxon-name-part></tp:taxon-name></italic> sp. nov., holotype (spm. CMMI 20250507014D). </p></caption><graphic xmlns:xlink="http://www.w3.org/1999/xlink" xlink:href="bdj-14-e199879-g006_b.jpg" xlink:type="simple" position="float" orientation="portrait" id="oo_1688211.jpg"><uri content-type="original_file" xlink:type="simple">https://binary.pensoft.net/fig/1688211</uri></graphic></fig></fig-group><fig id="F14274657" position="float" orientation="portrait"><object-id xmlns:xlink="http://www.w3.org/1999/xlink" content-type="arpha" xlink:type="simple">A6ADC4E7-5F0C-56DD-BC2C-3B0D356E60EA</object-id><object-id xmlns:xlink="http://www.w3.org/1999/xlink" content-type="doi" xlink:type="simple">10.3897/BDJ.14.e199879.figure6a</object-id><label>Figure 6a.</label><caption><p><italic><tp:taxon-name><tp:taxon-name-part taxon-name-part-type="genus" reg="Californiphilus">C.</tp:taxon-name-part> <tp:taxon-name-part taxon-name-part-type="species" reg="cryptoporus">cryptoporus</tp:taxon-name-part></tp:taxon-name></italic> sp. nov., holotype (spm. CMMI 20191016030 ); </p></caption><graphic xmlns:xlink="http://www.w3.org/1999/xlink" xlink:href="bdj-14-e199879-g006_a.jpg" xlink:type="simple" position="float" orientation="portrait" id="oo_1688210.jpg"><uri content-type="original_file" xlink:type="simple">https://binary.pensoft.net/fig/1688210</uri></graphic></fig><fig-group id="F14274641" position="float" orientation="portrait"><caption><p>Sternum of the middle trunk segments, ventral <bold>(a, c, e)</bold>; Posterior end of body, ventral <bold>(b, d, f)</bold>. Scale bars: 1 mm:</p></caption><fig id="F14274646" position="float" orientation="portrait"><object-id xmlns:xlink="http://www.w3.org/1999/xlink" content-type="arpha" xlink:type="simple">415A51C7-699A-52D7-B1A6-D727876C6C83</object-id><object-id xmlns:xlink="http://www.w3.org/1999/xlink" content-type="doi" xlink:type="simple">10.3897/BDJ.14.e199879.figure5a</object-id><label>Figure 5a.</label><caption><p><italic><tp:taxon-name><tp:taxon-name-part taxon-name-part-type="genus" reg="Californiphilus">C.</tp:taxon-name-part> <tp:taxon-name-part taxon-name-part-type="species" reg="cryptoporus">cryptoporus</tp:taxon-name-part></tp:taxon-name></italic> sp. nov., holotype (spm. CMMI 20231021005D); </p></caption><graphic xmlns:xlink="http://www.w3.org/1999/xlink" xlink:href="bdj-14-e199879-g005_a.jpg" xlink:type="simple" position="float" orientation="portrait" id="oo_1688204.jpg"><uri content-type="original_file" xlink:type="simple">https://binary.pensoft.net/fig/1688204</uri></graphic></fig><fig id="F14274647" position="float" orientation="portrait"><object-id xmlns:xlink="http://www.w3.org/1999/xlink" content-type="arpha" xlink:type="simple">7A1DE970-8109-56D5-B9E9-381A11C64CDA</object-id><object-id xmlns:xlink="http://www.w3.org/1999/xlink" content-type="doi" xlink:type="simple">10.3897/BDJ.14.e199879.figure5b</object-id><label>Figure 5b.</label><caption><p><italic><tp:taxon-name><tp:taxon-name-part taxon-name-part-type="genus" reg="Californiphilus">C.</tp:taxon-name-part> <tp:taxon-name-part taxon-name-part-type="species" reg="cryptoporus">cryptoporus</tp:taxon-name-part></tp:taxon-name></italic> sp. nov., holotype (spm. CMMI 20231021005D); </p></caption><graphic xmlns:xlink="http://www.w3.org/1999/xlink" xlink:href="bdj-14-e199879-g005_b.jpg" xlink:type="simple" position="float" orientation="portrait" id="oo_1688205.jpg"><uri content-type="original_file" xlink:type="simple">https://binary.pensoft.net/fig/1688205</uri></graphic></fig><fig id="F14274648" position="float" orientation="portrait"><object-id xmlns:xlink="http://www.w3.org/1999/xlink" content-type="arpha" xlink:type="simple">E94DB5EB-C10C-59F2-BC87-7A730FCDE28C</object-id><object-id xmlns:xlink="http://www.w3.org/1999/xlink" content-type="doi" xlink:type="simple">10.3897/BDJ.14.e199879.figure5c</object-id><label>Figure 5c.</label><caption><p><italic><tp:taxon-name><tp:taxon-name-part taxon-name-part-type="genus" reg="Californiphilus">C.</tp:taxon-name-part> <tp:taxon-name-part taxon-name-part-type="species" reg="hubeiensis">hubeiensis</tp:taxon-name-part></tp:taxon-name></italic> sp. nov., holotype (spm. CMMI 20230427003D); </p></caption><graphic xmlns:xlink="http://www.w3.org/1999/xlink" xlink:href="bdj-14-e199879-g005_c.jpg" xlink:type="simple" position="float" orientation="portrait" id="oo_1688206.jpg"><uri content-type="original_file" xlink:type="simple">https://binary.pensoft.net/fig/1688206</uri></graphic></fig><fig id="F14274649" position="float" orientation="portrait"><object-id xmlns:xlink="http://www.w3.org/1999/xlink" content-type="arpha" xlink:type="simple">E9FC33C5-AF5F-57D9-91C1-D026014E0E9F</object-id><object-id xmlns:xlink="http://www.w3.org/1999/xlink" content-type="doi" xlink:type="simple">10.3897/BDJ.14.e199879.figure5d</object-id><label>Figure 5d.</label><caption><p><italic><tp:taxon-name><tp:taxon-name-part taxon-name-part-type="genus" reg="Californiphilus">C.</tp:taxon-name-part> <tp:taxon-name-part taxon-name-part-type="species" reg="hubeiensis">hubeiensis</tp:taxon-name-part></tp:taxon-name></italic> sp. nov., holotype (spm. CMMI 20230427003D); </p></caption><graphic xmlns:xlink="http://www.w3.org/1999/xlink" xlink:href="bdj-14-e199879-g005_d.jpg" xlink:type="simple" position="float" orientation="portrait" id="oo_1688207.jpg"><uri content-type="original_file" xlink:type="simple">https://binary.pensoft.net/fig/1688207</uri></graphic></fig><fig id="F14274650" position="float" orientation="portrait"><object-id xmlns:xlink="http://www.w3.org/1999/xlink" content-type="arpha" xlink:type="simple">DEEB976B-B375-5BB1-A2CC-80175E59835C</object-id><object-id xmlns:xlink="http://www.w3.org/1999/xlink" content-type="doi" xlink:type="simple">10.3897/BDJ.14.e199879.figure5e</object-id><label>Figure 5e.</label><caption><p><italic><tp:taxon-name><tp:taxon-name-part taxon-name-part-type="genus" reg="Californiphilus">C.</tp:taxon-name-part> <tp:taxon-name-part taxon-name-part-type="species" reg="nanus">nanus</tp:taxon-name-part></tp:taxon-name></italic> sp. nov., holotype (spm. CMMI 20250413013); </p></caption><graphic xmlns:xlink="http://www.w3.org/1999/xlink" xlink:href="bdj-14-e199879-g005_e.jpg" xlink:type="simple" position="float" orientation="portrait" id="oo_1688208.jpg"><uri content-type="original_file" xlink:type="simple">https://binary.pensoft.net/fig/1688208</uri></graphic></fig><fig id="F14274651" position="float" orientation="portrait"><object-id xmlns:xlink="http://www.w3.org/1999/xlink" content-type="arpha" xlink:type="simple">A1E258B4-62EB-5633-B3B2-870B96EC2D3D</object-id><object-id xmlns:xlink="http://www.w3.org/1999/xlink" content-type="doi" xlink:type="simple">10.3897/BDJ.14.e199879.figure5f</object-id><label>Figure 5f.</label><caption><p><italic><tp:taxon-name><tp:taxon-name-part taxon-name-part-type="genus" reg="Californiphilus">C.</tp:taxon-name-part> <tp:taxon-name-part taxon-name-part-type="species" reg="nanus">nanus</tp:taxon-name-part></tp:taxon-name></italic> sp. nov., holotype (spm. CMMI 20250413013). </p></caption><graphic xmlns:xlink="http://www.w3.org/1999/xlink" xlink:href="bdj-14-e199879-g005_f.jpg" xlink:type="simple" position="float" orientation="portrait" id="oo_1688313.jpg"><uri content-type="original_file" xlink:type="simple">https://binary.pensoft.net/fig/1688313</uri></graphic></fig></fig-group><fig id="F14274647" position="float" orientation="portrait"><object-id xmlns:xlink="http://www.w3.org/1999/xlink" content-type="arpha" xlink:type="simple">7A1DE970-8109-56D5-B9E9-381A11C64CDA</object-id><object-id xmlns:xlink="http://www.w3.org/1999/xlink" content-type="doi" xlink:type="simple">10.3897/BDJ.14.e199879.figure5b</object-id><label>Figure 5b.</label><caption><p><italic><tp:taxon-name><tp:taxon-name-part taxon-name-part-type="genus" reg="Californiphilus">C.</tp:taxon-name-part> <tp:taxon-name-part taxon-name-part-type="species" reg="cryptoporus">cryptoporus</tp:taxon-name-part></tp:taxon-name></italic> sp. nov., holotype (spm. CMMI 20231021005D); </p></caption><graphic xmlns:xlink="http://www.w3.org/1999/xlink" xlink:href="bdj-14-e199879-g005_b.jpg" xlink:type="simple" position="float" orientation="portrait" id="oo_1688205.jpg"><uri content-type="original_file" xlink:type="simple">https://binary.pensoft.net/fig/1688205</uri></graphic></fig></tp:treatment-sec></tp:taxon-treatment>
