# Supplementary material for: Three new species of the soil centipede genus Californiphilus (Geophilomorpha, Himantariidae) from central and southwest China
Source: Biodivers Data J. 2026 Jul 7;14:e199879. doi: 10.3897/BDJ.14.e199879 (PMC13370153; doi:10.3897/BDJ.14.e199879)
Supplement: XML Treatment for Californiphilus hubeiensis [file BDJ.14.e199879-treatment2.xml]

<!DOCTYPE tp:taxon-treatment
  PUBLIC "-//TaxonX//DTD Taxonomic Treatment Publishing DTD v0 20100105//EN" "tax-treatment-NSO.dtd">
<tp:taxon-treatment xmlns:tp="http://www.plazi.org/taxpub"><tp:treatment-meta><mixed-citation publication-type="journal"><person-group><name><surname>Yang</surname><given-names>Chenlu</given-names></name><name><surname>You</surname><given-names>Chunxue</given-names></name><name><surname>Jiang</surname><given-names>Chao</given-names></name></person-group><article-title>Three new species of the soil centipede genus <italic><tp:taxon-name><tp:taxon-name-part taxon-name-part-type="genus" reg="Californiphilus">Californiphilus</tp:taxon-name-part></tp:taxon-name></italic> (<tp:taxon-name><tp:taxon-name-part taxon-name-part-type="order" reg="Geophilomorpha">Geophilomorpha</tp:taxon-name-part></tp:taxon-name>, <tp:taxon-name><tp:taxon-name-part taxon-name-part-type="family" reg="Himantariidae">Himantariidae</tp:taxon-name-part></tp:taxon-name>) from central and southwest China</article-title><source>Biodivers Data J</source><day>07</day><month>07</month><year>2026</year><volume>14</volume><pub-id pub-id-type="doi">10.3897/BDJ.14.e199879</pub-id></mixed-citation></tp:treatment-meta><tp:nomenclature><tp:taxon-name><object-id xmlns:xlink="http://www.w3.org/1999/xlink" content-type="arpha" xlink:type="simple">AA97AA30-CD1A-531F-820E-4BEE01F8B6EC</object-id><tp:taxon-name-part taxon-name-part-type="genus">Californiphilus</tp:taxon-name-part> <tp:taxon-name-part taxon-name-part-type="species">hubeiensis</tp:taxon-name-part><object-id xmlns:xlink="http://www.w3.org/1999/xlink" content-type="zoobank" xlink:type="simple" object-id-type="ZooBank">7455C7EC-B7EE-4162-AA20-E99C3241C050</object-id></tp:taxon-name><tp:taxon-authority>Yang, You &amp; Jiang</tp:taxon-authority><tp:taxon-status xmlns:xlink="http://www.w3.org/1999/xlink" xlink:type="simple">sp. nov.</tp:taxon-status></tp:nomenclature><tp:treatment-sec sec-type="materials"><title>Materials</title><list list-type="alpha-lower" list-content="occurrences"><list-item><p><bold>Type status:</bold> <named-content xmlns:xlink="http://www.w3.org/1999/xlink" content-type="dwc:typeStatus" xlink:type="simple">Holotype</named-content>. <bold>Occurrence:</bold> catalogNumber: <named-content xmlns:xlink="http://www.w3.org/1999/xlink" content-type="dwc:catalogNumber" xlink:type="simple">20230427003D</named-content>; recordedBy: <named-content xmlns:xlink="http://www.w3.org/1999/xlink" content-type="dwc:recordedBy" xlink:type="simple">Tenyun Chen, Yanyang Pan and Jiabo Fan</named-content>; individualCount: <named-content xmlns:xlink="http://www.w3.org/1999/xlink" content-type="dwc:individualCount" xlink:type="simple">1</named-content>; sex: <named-content xmlns:xlink="http://www.w3.org/1999/xlink" content-type="dwc:sex" xlink:type="simple">male</named-content>; lifeStage: <named-content xmlns:xlink="http://www.w3.org/1999/xlink" content-type="dwc:lifeStage" xlink:type="simple">adult</named-content>; occurrenceID: <named-content xmlns:xlink="http://www.w3.org/1999/xlink" content-type="dwc:occurrenceID" xlink:type="simple">2D196A47-6F70-51D1-8534-75C147AE5ABF</named-content>; <bold>Taxon:</bold> scientificName: <named-content xmlns:xlink="http://www.w3.org/1999/xlink" content-type="dwc:scientificName" xlink:type="simple"><tp:taxon-name><tp:taxon-name-part taxon-name-part-type="genus" reg="Californiphilus">Californiphilus</tp:taxon-name-part> <tp:taxon-name-part taxon-name-part-type="species" reg="hubeiensis">hubeiensis</tp:taxon-name-part></tp:taxon-name></named-content>; <bold>Location:</bold> country: <named-content xmlns:xlink="http://www.w3.org/1999/xlink" content-type="dwc:country" xlink:type="simple">China</named-content>; stateProvince: <named-content xmlns:xlink="http://www.w3.org/1999/xlink" content-type="dwc:stateProvince" xlink:type="simple">Hubei</named-content>; locality: <named-content xmlns:xlink="http://www.w3.org/1999/xlink" content-type="dwc:locality" xlink:type="simple">Wuhan, Ma’anshan</named-content>; verbatimElevation: <named-content xmlns:xlink="http://www.w3.org/1999/xlink" content-type="dwc:verbatimElevation" xlink:type="simple">110 m</named-content>; verbatimCoordinates: <named-content xmlns:xlink="http://www.w3.org/1999/xlink" content-type="dwc:verbatimCoordinates" xlink:type="simple"><named-content content-type="dwc:verbatimCoordinates" xlink:type="simple">30.5146°N, 114.4394°E</named-content></named-content>; <bold>Event:</bold> eventDate: <named-content xmlns:xlink="http://www.w3.org/1999/xlink" content-type="dwc:eventDate" xlink:type="simple">27.iv.2023</named-content>; <bold>Record Level:</bold> language: <named-content xmlns:xlink="http://www.w3.org/1999/xlink" content-type="dwc:language" xlink:type="simple">en</named-content>; institutionCode: <named-content xmlns:xlink="http://www.w3.org/1999/xlink" content-type="dwc:institutionCode" xlink:type="simple">CMMI</named-content></p></list-item><list-item><p><bold>Type status:</bold> <named-content xmlns:xlink="http://www.w3.org/1999/xlink" content-type="dwc:typeStatus" xlink:type="simple">Paratype</named-content>. <bold>Occurrence:</bold> catalogNumber: <named-content xmlns:xlink="http://www.w3.org/1999/xlink" content-type="dwc:catalogNumber" xlink:type="simple">20230427001D</named-content>; recordedBy: <named-content xmlns:xlink="http://www.w3.org/1999/xlink" content-type="dwc:recordedBy" xlink:type="simple">Tenyun Chen, Yanyang Pan and Jiabo Fan</named-content>; individualCount: <named-content xmlns:xlink="http://www.w3.org/1999/xlink" content-type="dwc:individualCount" xlink:type="simple">1</named-content>; sex: <named-content xmlns:xlink="http://www.w3.org/1999/xlink" content-type="dwc:sex" xlink:type="simple">male</named-content>; lifeStage: <named-content xmlns:xlink="http://www.w3.org/1999/xlink" content-type="dwc:lifeStage" xlink:type="simple">adult</named-content>; occurrenceID: <named-content xmlns:xlink="http://www.w3.org/1999/xlink" content-type="dwc:occurrenceID" xlink:type="simple">F767E51B-D755-56C2-A14E-FDA956DCDAF5</named-content>; <bold>Taxon:</bold> scientificName: <named-content xmlns:xlink="http://www.w3.org/1999/xlink" content-type="dwc:scientificName" xlink:type="simple"><tp:taxon-name><tp:taxon-name-part taxon-name-part-type="genus" reg="Californiphilus">Californiphilus</tp:taxon-name-part> <tp:taxon-name-part taxon-name-part-type="species" reg="hubeiensis">hubeiensis</tp:taxon-name-part></tp:taxon-name></named-content>; <bold>Location:</bold> country: <named-content xmlns:xlink="http://www.w3.org/1999/xlink" content-type="dwc:country" xlink:type="simple">China</named-content>; stateProvince: <named-content xmlns:xlink="http://www.w3.org/1999/xlink" content-type="dwc:stateProvince" xlink:type="simple">Hubei</named-content>; locality: <named-content xmlns:xlink="http://www.w3.org/1999/xlink" content-type="dwc:locality" xlink:type="simple">Tonghu Provincial Wetland Park</named-content>; verbatimElevation: <named-content xmlns:xlink="http://www.w3.org/1999/xlink" content-type="dwc:verbatimElevation" xlink:type="simple">20 m</named-content>; verbatimCoordinates: <named-content xmlns:xlink="http://www.w3.org/1999/xlink" content-type="dwc:verbatimCoordinates" xlink:type="simple"><named-content content-type="dwc:verbatimCoordinates" xlink:type="simple">30.3822°N, 113.9501°E</named-content></named-content>; <bold>Event:</bold> eventDate: <named-content xmlns:xlink="http://www.w3.org/1999/xlink" content-type="dwc:eventDate" xlink:type="simple">27.iv.2023</named-content>; <bold>Record Level:</bold> language: <named-content xmlns:xlink="http://www.w3.org/1999/xlink" content-type="dwc:language" xlink:type="simple">en</named-content>; institutionCode: <named-content xmlns:xlink="http://www.w3.org/1999/xlink" content-type="dwc:institutionCode" xlink:type="simple">CMMI</named-content></p></list-item><list-item><p><bold>Type status:</bold> <named-content xmlns:xlink="http://www.w3.org/1999/xlink" content-type="dwc:typeStatus" xlink:type="simple">Paratype</named-content>. <bold>Occurrence:</bold> catalogNumber: <named-content xmlns:xlink="http://www.w3.org/1999/xlink" content-type="dwc:catalogNumber" xlink:type="simple">20190402009</named-content>; recordedBy: <named-content xmlns:xlink="http://www.w3.org/1999/xlink" content-type="dwc:recordedBy" xlink:type="simple">Chao Jiang</named-content>; individualCount: <named-content xmlns:xlink="http://www.w3.org/1999/xlink" content-type="dwc:individualCount" xlink:type="simple">1</named-content>; sex: <named-content xmlns:xlink="http://www.w3.org/1999/xlink" content-type="dwc:sex" xlink:type="simple">male</named-content>; lifeStage: <named-content xmlns:xlink="http://www.w3.org/1999/xlink" content-type="dwc:lifeStage" xlink:type="simple">adult</named-content>; occurrenceID: <named-content xmlns:xlink="http://www.w3.org/1999/xlink" content-type="dwc:occurrenceID" xlink:type="simple">2C526530-CD5A-5D50-AE41-6199FE23C999</named-content>; <bold>Taxon:</bold> scientificName: <named-content xmlns:xlink="http://www.w3.org/1999/xlink" content-type="dwc:scientificName" xlink:type="simple"><tp:taxon-name><tp:taxon-name-part taxon-name-part-type="genus" reg="Californiphilus">Californiphilus</tp:taxon-name-part> <tp:taxon-name-part taxon-name-part-type="species" reg="hubeiensis">hubeiensis</tp:taxon-name-part></tp:taxon-name></named-content>; <bold>Location:</bold> country: <named-content xmlns:xlink="http://www.w3.org/1999/xlink" content-type="dwc:country" xlink:type="simple">China</named-content>; stateProvince: <named-content xmlns:xlink="http://www.w3.org/1999/xlink" content-type="dwc:stateProvince" xlink:type="simple">Hubei</named-content>; county: <named-content xmlns:xlink="http://www.w3.org/1999/xlink" content-type="dwc:county" xlink:type="simple">Jingshan</named-content>; locality: <named-content xmlns:xlink="http://www.w3.org/1999/xlink" content-type="dwc:locality" xlink:type="simple">Taizishan National Forest Park</named-content>; verbatimElevation: <named-content xmlns:xlink="http://www.w3.org/1999/xlink" content-type="dwc:verbatimElevation" xlink:type="simple">140 m</named-content>; verbatimCoordinates: <named-content xmlns:xlink="http://www.w3.org/1999/xlink" content-type="dwc:verbatimCoordinates" xlink:type="simple"><named-content content-type="dwc:verbatimCoordinates" xlink:type="simple">30.9300°N, 112.9300°E</named-content></named-content>; <bold>Event:</bold> eventDate: <named-content xmlns:xlink="http://www.w3.org/1999/xlink" content-type="dwc:eventDate" xlink:type="simple">2.iv.2019</named-content>; <bold>Record Level:</bold> language: <named-content xmlns:xlink="http://www.w3.org/1999/xlink" content-type="dwc:language" xlink:type="simple">en</named-content>; institutionCode: <named-content xmlns:xlink="http://www.w3.org/1999/xlink" content-type="dwc:institutionCode" xlink:type="simple">CMMI</named-content></p></list-item><list-item><p><bold>Type status:</bold> <named-content xmlns:xlink="http://www.w3.org/1999/xlink" content-type="dwc:typeStatus" xlink:type="simple">Paratype</named-content>. <bold>Occurrence:</bold> catalogNumber: <named-content xmlns:xlink="http://www.w3.org/1999/xlink" content-type="dwc:catalogNumber" xlink:type="simple">20210410126</named-content>; recordedBy: <named-content xmlns:xlink="http://www.w3.org/1999/xlink" content-type="dwc:recordedBy" xlink:type="simple">Chao Jiang</named-content>; individualCount: <named-content xmlns:xlink="http://www.w3.org/1999/xlink" content-type="dwc:individualCount" xlink:type="simple">1</named-content>; sex: <named-content xmlns:xlink="http://www.w3.org/1999/xlink" content-type="dwc:sex" xlink:type="simple">male</named-content>; lifeStage: <named-content xmlns:xlink="http://www.w3.org/1999/xlink" content-type="dwc:lifeStage" xlink:type="simple">adult</named-content>; occurrenceID: <named-content xmlns:xlink="http://www.w3.org/1999/xlink" content-type="dwc:occurrenceID" xlink:type="simple">164D8651-66CA-5008-88BC-E6D2B6C46248</named-content>; <bold>Taxon:</bold> scientificName: <named-content xmlns:xlink="http://www.w3.org/1999/xlink" content-type="dwc:scientificName" xlink:type="simple"><tp:taxon-name><tp:taxon-name-part taxon-name-part-type="genus" reg="Californiphilus">Californiphilus</tp:taxon-name-part> <tp:taxon-name-part taxon-name-part-type="species" reg="hubeiensis">hubeiensis</tp:taxon-name-part></tp:taxon-name></named-content>; <bold>Location:</bold> country: <named-content xmlns:xlink="http://www.w3.org/1999/xlink" content-type="dwc:country" xlink:type="simple">China</named-content>; stateProvince: <named-content xmlns:xlink="http://www.w3.org/1999/xlink" content-type="dwc:stateProvince" xlink:type="simple">Hubei</named-content>; locality: <named-content xmlns:xlink="http://www.w3.org/1999/xlink" content-type="dwc:locality" xlink:type="simple">Mt. Huzhuashan</named-content>; verbatimElevation: <named-content xmlns:xlink="http://www.w3.org/1999/xlink" content-type="dwc:verbatimElevation" xlink:type="simple">204 m</named-content>; verbatimCoordinates: <named-content xmlns:xlink="http://www.w3.org/1999/xlink" content-type="dwc:verbatimCoordinates" xlink:type="simple"><named-content content-type="dwc:verbatimCoordinates" xlink:type="simple">31.0774°N, 112.8928°E</named-content></named-content>; <bold>Event:</bold> eventDate: <named-content xmlns:xlink="http://www.w3.org/1999/xlink" content-type="dwc:eventDate" xlink:type="simple">10.iv.2021</named-content>; <bold>Record Level:</bold> language: <named-content xmlns:xlink="http://www.w3.org/1999/xlink" content-type="dwc:language" xlink:type="simple">en</named-content>; institutionCode: <named-content xmlns:xlink="http://www.w3.org/1999/xlink" content-type="dwc:institutionCode" xlink:type="simple">CMMI</named-content></p></list-item></list></tp:treatment-sec><tp:treatment-sec sec-type="Description"><title>Description</title><p><bold>General features</bold>. Body length of males 47–52 mm, with 73–79 (males) leg-bearing segments. Body narrowing forwards and towards posterior tip. Colour (in ethanol 75%) yellow; forcipules darker.</p><p><bold>Cephalic capsule</bold> (Fig. <xref ref-type="fig" rid="F14221760">2</xref>a) widest caudad, being a little narrowed cephalic to anterior corners, the border in front of corners triangular, ca. 1.2× as wide as long; lateral margins slightly convex and converging forwards, posterior margin almost straight; transverse suture absent; setae randomly scattered.</p><p><bold>Clypeus and labrum</bold> (Fig. <xref ref-type="fig" rid="F14221760">2</xref>b and c) Clypeus anterior part with a few randomly scattered setae, 1+1 post-antennal setae aligned in five transverse rows on the anterior part of the clypeus, the first row bearing ca. 3 setae, the second row ca. 15 setae, the third row ca. 15 setae, fourth row ca. 7 setae and fifth row ca. 5 setae. Without areolate part. Labrum median arc deeply embayed, with 7 denticles on each side; entirely demarcated from clypeus by clypeolabral suture.</p><p><bold>Antennae</bold> (Fig. <xref ref-type="fig" rid="F14221760">2</xref>d) composed of 14 articles, attenuated distally. Basal articles 1–4 slightly wider than long or sub-quadrate, with sparse and long setae. From ca. 7 article onwards, setae much shorter and denser. Ultimate article distinctly elongated, ca. 1.6× as long as wide and 2× length of penultimate article.</p><p><bold>Mandible</bold> (Fig. <xref ref-type="fig" rid="F14221760">2</xref>e) with a deeply pigmented strong dentate lamella, long axis slightly angled to distal mandibular edge, occupying ca. 1/4 width of distal edge, with five well-developed pectinate lamellae, a rudiment pectinate lamella. Pectinate lamella each with 10–16 comb teeth, dentate lamella with 6–7 denticules.</p><p><bold>First maxillae</bold> (Fig. <xref ref-type="fig" rid="F14221760">2</xref>f) coxosternite of first maxillae divided; telopodite biarticulated, with the basal article cylindrical and the distal article conical; telopodital lappet present, short and pointed, ca. 1/10 the length of the basal article. Each side of distal article with 3 setae apically.</p><p><bold>Second maxillae</bold> (Fig. <xref ref-type="fig" rid="F14221760">2</xref>f) coxosternite with a slight median notch, anterior part with sparse scattered setae. Telopodite three-segmented: article 1 with short and sparse setae scattered on the outer margin; article 2 and article 3 with longer setae concentrated on the inner margin and the anterior part. Claws slightly spatulate, without basal spine.</p><p><bold>Forcipular segment</bold> (Fig. <xref ref-type="fig" rid="F14221760">2</xref>g) forcipular tergite sub-trapezoid; ca. 2.8× as wide as long. Coxosternite exposed part ca. 1.6× as wide as long, trochanteroprefemur ca. 1.3× as wide as long; nterior margin moderately projecting with respect to its condyles; anterior border approximately straight medially; coxopleural sutures strongly converging backwards; chitin-lines complete, reaching the coxosternal condyle. Tarsungulum large and pointed, not reaching cephalic capsule anterior margin when closed. All articles without denticles. Poison gland calyx linear, ca. 6.0× as long as wide, situated in anterior 1/4 of trochanteroprefemur. Entire forcipular segment without denticles.</p><p><bold>Leg-bearing segment</bold> (Fig. <xref ref-type="fig" rid="F14221760">2</xref>h and i) Tergites sub-trapezoid, ca. 2.4× as wide as long, smooth, without paramedian sulci and preparatergites. Metasternites sub-trapezoid, ca. 1.1× as wide as long, with short sparse scattered setae. Lateral gutter and virguliform fossa begin on segments 26–29 and extend to segments 36–40. Posterior reniform ventral pore-fields present in all sternites from 1 to penultimate, pore-fields posteriorly slightly embayed. Pore-fields on sternite 1 distinctly smaller than those on succeeding sternites, sub-oval. Penultimate sternite posterior and lateral margins nearly straight; pore-fields transversally extending over 2/3 of sternite width and covering 1/2 of sternite length.</p><p><bold>Ultimate leg-bearing segment</bold> (Fig. <xref ref-type="fig" rid="F14221760">2</xref>j and k) Pretergite ca. 3.4× as wide as long on exposed part. Metatergite ca. 1.5× as long as wide; sub-trapezoid. converging backwards; posterior margin ca. 0.7× as wide as anterior margin; with sparse setae of various sizes. Metasternite sub-trapeziform, ca. 1.2× as long as wide; narrowing posteriorly, posterior margin concave anteriorly, without median sulci; coxal pores 20–26 on each side, opening inside ventral and dorsal pouches.</p><p>Ultimate leg ca. 1.1× as long as penultimate leg, without claw; male distinctly swollen, ventral and lateral sides with dense setae, female short and slender, with sparse setae.</p><p><bold>Postpedal segments</bold> (Fig. <xref ref-type="fig" rid="F14221760">2</xref>j and k) Male gonopods bi-articulate, with dense setae; penis conical. Anal pores absent.</p></tp:treatment-sec><tp:treatment-sec sec-type="Diagnosis"><title>Diagnosis</title><p>Body length reaching at least 47 mm; number of leg-bearing segments usually 73–79; Lateral gutter and virguliform fossa begin on segments 26–29 and extend to segments 37–40. Penultimate ventral pore-fields transversally extending over 2/3 of sternal width and covering 1/2 of sternal length. Ultimate leg-bearing segment: Coxal pores numerous, clustered into two dorsal and usually two ventral common pouches.</p></tp:treatment-sec><tp:treatment-sec sec-type="Etymology"><title>Etymology</title><p>The specific epithet refers to its distribution, Hubei Province. We suggest its Chinese common name as “湖北地蜈蚣”.</p></tp:treatment-sec><tp:treatment-sec sec-type="Distribution"><title>Distribution</title><p><italic><tp:taxon-name><tp:taxon-name-part taxon-name-part-type="genus" reg="Californiphilus">C.</tp:taxon-name-part> <tp:taxon-name-part taxon-name-part-type="species" reg="hubeiensis">hubeiensis</tp:taxon-name-part></tp:taxon-name></italic> is known from four localities in Hubei, China (Ma'anshan in Wuhan, Tonghu Wetland Park, Taizishan Forest Park in Jingshan County and Mt. Huzhuashan), all in the Dabie Mountain range and adjacent areas, within subtropical evergreen broad-leaved forests, mainly in secondary forest patches in parks.</p></tp:treatment-sec><tp:treatment-sec sec-type="Notes"><title>Notes</title><p>The present species closely resembles <italic><italic><tp:taxon-name><tp:taxon-name-part taxon-name-part-type="genus" reg="Californiphilus">Californiphilus</tp:taxon-name-part> <tp:taxon-name-part taxon-name-part-type="species" reg="japonicus">japonicus</tp:taxon-name-part></tp:taxon-name></italic></italic> in morphology, sharing several features: the telopodite of the first maxillae with telopodital lappets, presence of a lateral gutter and a virguliform fossa and coxal pores opening inside ventral and dorsal pouches. However, the two species differ in the size and shape of the ventral pore fields on the penultimate sternite. In the present species, the penultimate ventral pore fields are large, transversely extending over 2/3 of the sternal width and covering half of the sternal length. Whereas in <italic><italic><tp:taxon-name><tp:taxon-name-part taxon-name-part-type="genus" reg="Californiphilus">C.</tp:taxon-name-part> <tp:taxon-name-part taxon-name-part-type="species" reg="japonicus">japonicus</tp:taxon-name-part></tp:taxon-name></italic></italic>, according to Takakuwa (1935), sternites from the first to the penultimate bear a kidney-shaped ventral pore field, but no enlargement of these fields on the penultimate sternite was mentioned in that description.</p><p>This species is morphologically similar to <italic><italic><tp:taxon-name><tp:taxon-name-part taxon-name-part-type="genus" reg="Californiphilus">C.</tp:taxon-name-part> <tp:taxon-name-part taxon-name-part-type="species" reg="michelbacheri">michelbacheri</tp:taxon-name-part></tp:taxon-name></italic></italic> and both have an enlarged penultimate sternite. However, <italic><italic><tp:taxon-name><tp:taxon-name-part taxon-name-part-type="genus" reg="Californiphilus">C.</tp:taxon-name-part> <tp:taxon-name-part taxon-name-part-type="species" reg="michelbacheri">michelbacheri</tp:taxon-name-part></tp:taxon-name></italic></italic> has more than 120 leg-bearing segments and the pore fields on the last few sternites are all enlarged (<xref ref-type="bibr" rid="B14221984">Attems 1947</xref>), whereas the present species has 73–79 leg-bearing segments and only the penultimate pore field is enlarged, making them easy to distinguish.</p><p>We noticed that all specimens possessing an enlarged ventral pore field on the penultimate sternite are male. This suggests a possible case of sexual dimorphism, where the pore field is expanded in males, but remains in the sub-reniform shape typical of the genus <italic><italic><tp:taxon-name><tp:taxon-name-part taxon-name-part-type="genus" reg="Californiphilus">Californiphilus</tp:taxon-name-part></tp:taxon-name></italic></italic> in females. This hypothesis could be tested in future studies by increasing the sample size.</p></tp:treatment-sec><tp:treatment-sec><!--Section generated to contain objects referenced in tp:taxon-treatment.--><fig id="F14221760" position="float" orientation="portrait"><object-id xmlns:xlink="http://www.w3.org/1999/xlink" content-type="arpha" xlink:type="simple">628E6792-FA15-507C-8AD3-A73BC2F37F01</object-id><label>Figure 2.</label><caption><p><italic><italic><tp:taxon-name><tp:taxon-name-part taxon-name-part-type="genus" reg="Californiphilus">Californiphilus</tp:taxon-name-part> <tp:taxon-name-part taxon-name-part-type="species" reg="hubeiensis">hubeiensis</tp:taxon-name-part></tp:taxon-name></italic></italic> Yang, You &amp; Jiang, sp. nov. <bold>a</bold> Cephalic capsule, dorsal; <bold>b</bold> Anterior part of cephalic capsule, ventral (forcipules, maxillae and mandibles removed); <bold>c</bold> Labrum, ventral view; <bold>d</bold> Right antenna, ventral; <bold>e</bold> Mandible; <bold>f</bold> Maxillary complex, ventral; <bold>g</bold> Forcipular segment; <bold>h</bold> Tergite of leg-bearing segment, dorsal; <bold>i</bold> Sternum of the middle trunk segments, ventral (setae on right part omitted); <bold>j</bold> Posterior end of body in adult male, dorsal (ultimate leg omitted); <bold>k</bold> Posterior end of body in adult male, ventral (Left leg omitted), ventral. Specimen: male, holotype (<bold>a–k</bold>). Scale bars: 250 μm (<bold>a, d, g–k</bold>); 100 μm (<bold>b, f</bold>); 20 μm (<bold>c, e</bold>).</p></caption><graphic xmlns:xlink="http://www.w3.org/1999/xlink" xlink:href="bdj-14-e199879-g002.jpg" position="float" id="oo_1695929.jpg" orientation="portrait" xlink:type="simple"><uri content-type="original_file" xlink:type="simple">https://binary.pensoft.net/fig/1695929</uri></graphic></fig></tp:treatment-sec><ref-list><ref id="B14221984"><element-citation xmlns:xlink="http://www.w3.org/1999/xlink" publication-type="article" xlink:type="simple"><person-group person-group-type="author"><name name-style="western"><surname>Attems</surname><given-names>C. G.</given-names></name></person-group><year>1947</year><article-title>Neue <tp:taxon-name><tp:taxon-name-part taxon-name-part-type="order" reg="Geophilomorpha">Geophilomorpha</tp:taxon-name-part></tp:taxon-name> des Wiener Museums, Annalen des Naturhistorischen Museums</article-title><source>Wien</source><volume>55</volume><fpage>75</fpage><lpage>83</lpage></element-citation></ref></ref-list></tp:taxon-treatment>
