# Supplementary material for: Three new species of the soil centipede genus Californiphilus (Geophilomorpha, Himantariidae) from central and southwest China
Source: Biodivers Data J. 2026 Jul 7;14:e199879. doi: 10.3897/BDJ.14.e199879 (PMC13370153; doi:10.3897/BDJ.14.e199879)
Supplement: XML Treatment for Californiphilus nanus [file BDJ.14.e199879-treatment3.xml]

<!DOCTYPE tp:taxon-treatment
  PUBLIC "-//TaxonX//DTD Taxonomic Treatment Publishing DTD v0 20100105//EN" "tax-treatment-NSO.dtd">
<tp:taxon-treatment xmlns:tp="http://www.plazi.org/taxpub"><tp:treatment-meta><mixed-citation publication-type="journal"><person-group><name><surname>Yang</surname><given-names>Chenlu</given-names></name><name><surname>You</surname><given-names>Chunxue</given-names></name><name><surname>Jiang</surname><given-names>Chao</given-names></name></person-group><article-title>Three new species of the soil centipede genus <italic><tp:taxon-name><tp:taxon-name-part taxon-name-part-type="genus" reg="Californiphilus">Californiphilus</tp:taxon-name-part></tp:taxon-name></italic> (<tp:taxon-name><tp:taxon-name-part taxon-name-part-type="order" reg="Geophilomorpha">Geophilomorpha</tp:taxon-name-part></tp:taxon-name>, <tp:taxon-name><tp:taxon-name-part taxon-name-part-type="family" reg="Himantariidae">Himantariidae</tp:taxon-name-part></tp:taxon-name>) from central and southwest China</article-title><source>Biodivers Data J</source><day>07</day><month>07</month><year>2026</year><volume>14</volume><pub-id pub-id-type="doi">10.3897/BDJ.14.e199879</pub-id></mixed-citation></tp:treatment-meta><tp:nomenclature><tp:taxon-name><object-id xmlns:xlink="http://www.w3.org/1999/xlink" content-type="arpha" xlink:type="simple">8B61EA98-A4F1-59D2-ADFC-0BCC7946B733</object-id><tp:taxon-name-part taxon-name-part-type="genus">Californiphilus</tp:taxon-name-part> <tp:taxon-name-part taxon-name-part-type="species">nanus</tp:taxon-name-part><object-id xmlns:xlink="http://www.w3.org/1999/xlink" content-type="zoobank" xlink:type="simple" object-id-type="ZooBank">438F3394-8F8D-4692-BFCC-16C571751BFB</object-id></tp:taxon-name><tp:taxon-authority>Yang, You &amp; Jiang</tp:taxon-authority><tp:taxon-status xmlns:xlink="http://www.w3.org/1999/xlink" xlink:type="simple">sp. nov.</tp:taxon-status></tp:nomenclature><tp:treatment-sec sec-type="materials"><title>Materials</title><list list-type="alpha-lower" list-content="occurrences"><list-item><p><bold>Type status:</bold> <named-content xmlns:xlink="http://www.w3.org/1999/xlink" content-type="dwc:typeStatus" xlink:type="simple">Holotype</named-content>. <bold>Occurrence:</bold> catalogNumber: <named-content xmlns:xlink="http://www.w3.org/1999/xlink" content-type="dwc:catalogNumber" xlink:type="simple">20250413013</named-content>; recordedBy: <named-content xmlns:xlink="http://www.w3.org/1999/xlink" content-type="dwc:recordedBy" xlink:type="simple">Yuan Xiong&amp; Jing Zhong</named-content>; individualCount: <named-content xmlns:xlink="http://www.w3.org/1999/xlink" content-type="dwc:individualCount" xlink:type="simple">1</named-content>; sex: <named-content xmlns:xlink="http://www.w3.org/1999/xlink" content-type="dwc:sex" xlink:type="simple">male</named-content>; lifeStage: <named-content xmlns:xlink="http://www.w3.org/1999/xlink" content-type="dwc:lifeStage" xlink:type="simple">adult</named-content>; occurrenceID: <named-content xmlns:xlink="http://www.w3.org/1999/xlink" content-type="dwc:occurrenceID" xlink:type="simple">1C64CC4D-ADCA-55D9-B157-199F79C3A077</named-content>; <bold>Taxon:</bold> scientificName: <named-content xmlns:xlink="http://www.w3.org/1999/xlink" content-type="dwc:scientificName" xlink:type="simple"><tp:taxon-name><tp:taxon-name-part taxon-name-part-type="genus" reg="Californiphilus">Californiphilus</tp:taxon-name-part> <tp:taxon-name-part taxon-name-part-type="species" reg="nanus">nanus</tp:taxon-name-part></tp:taxon-name></named-content>; <bold>Location:</bold> country: <named-content xmlns:xlink="http://www.w3.org/1999/xlink" content-type="dwc:country" xlink:type="simple">China</named-content>; stateProvince: <named-content xmlns:xlink="http://www.w3.org/1999/xlink" content-type="dwc:stateProvince" xlink:type="simple">Huna</named-content>; locality: <named-content xmlns:xlink="http://www.w3.org/1999/xlink" content-type="dwc:locality" xlink:type="simple">Hefu National Forest Park</named-content>; verbatimElevation: <named-content xmlns:xlink="http://www.w3.org/1999/xlink" content-type="dwc:verbatimElevation" xlink:type="simple">85 m</named-content>; verbatimCoordinates: <named-content xmlns:xlink="http://www.w3.org/1999/xlink" content-type="dwc:verbatimCoordinates" xlink:type="simple"><named-content content-type="dwc:verbatimCoordinates" xlink:type="simple">29.0548°N, 111.6022°E</named-content></named-content>; <bold>Event:</bold> eventDate: <named-content xmlns:xlink="http://www.w3.org/1999/xlink" content-type="dwc:eventDate" xlink:type="simple">13.iv.2025</named-content>; <bold>Record Level:</bold> language: <named-content xmlns:xlink="http://www.w3.org/1999/xlink" content-type="dwc:language" xlink:type="simple">en</named-content>; institutionCode: <named-content xmlns:xlink="http://www.w3.org/1999/xlink" content-type="dwc:institutionCode" xlink:type="simple">CMMI</named-content></p></list-item><list-item><p><bold>Type status:</bold> <named-content xmlns:xlink="http://www.w3.org/1999/xlink" content-type="dwc:typeStatus" xlink:type="simple">Paratype</named-content>. <bold>Occurrence:</bold> catalogNumber: <named-content xmlns:xlink="http://www.w3.org/1999/xlink" content-type="dwc:catalogNumber" xlink:type="simple">20240728006D</named-content>; recordedBy: <named-content xmlns:xlink="http://www.w3.org/1999/xlink" content-type="dwc:recordedBy" xlink:type="simple">Huiqin Ma</named-content>; individualCount: <named-content xmlns:xlink="http://www.w3.org/1999/xlink" content-type="dwc:individualCount" xlink:type="simple">1</named-content>; sex: <named-content xmlns:xlink="http://www.w3.org/1999/xlink" content-type="dwc:sex" xlink:type="simple">male</named-content>; lifeStage: <named-content xmlns:xlink="http://www.w3.org/1999/xlink" content-type="dwc:lifeStage" xlink:type="simple">adult</named-content>; occurrenceID: <named-content xmlns:xlink="http://www.w3.org/1999/xlink" content-type="dwc:occurrenceID" xlink:type="simple">2E61EA4E-7B24-5167-A504-FE3F00A68452</named-content>; <bold>Taxon:</bold> scientificName: <named-content xmlns:xlink="http://www.w3.org/1999/xlink" content-type="dwc:scientificName" xlink:type="simple"><tp:taxon-name><tp:taxon-name-part taxon-name-part-type="genus" reg="Californiphilus">Californiphilus</tp:taxon-name-part> <tp:taxon-name-part taxon-name-part-type="species" reg="nanus">nanus</tp:taxon-name-part></tp:taxon-name></named-content>; <bold>Location:</bold> country: <named-content xmlns:xlink="http://www.w3.org/1999/xlink" content-type="dwc:country" xlink:type="simple">China</named-content>; stateProvince: <named-content xmlns:xlink="http://www.w3.org/1999/xlink" content-type="dwc:stateProvince" xlink:type="simple">Chongqing</named-content>; county: <named-content xmlns:xlink="http://www.w3.org/1999/xlink" content-type="dwc:county" xlink:type="simple">Wuxi</named-content>; locality: <named-content xmlns:xlink="http://www.w3.org/1999/xlink" content-type="dwc:locality" xlink:type="simple">Yintiaoling Nature Reserve Guan Mountain Protection Area</named-content>; verbatimElevation: <named-content xmlns:xlink="http://www.w3.org/1999/xlink" content-type="dwc:verbatimElevation" xlink:type="simple">1290 m</named-content>; verbatimCoordinates: <named-content xmlns:xlink="http://www.w3.org/1999/xlink" content-type="dwc:verbatimCoordinates" xlink:type="simple"><named-content content-type="dwc:verbatimCoordinates" xlink:type="simple">31.4747°N, 109.8646°E</named-content></named-content>; <bold>Event:</bold> eventDate: <named-content xmlns:xlink="http://www.w3.org/1999/xlink" content-type="dwc:eventDate" xlink:type="simple">28.vii.2024</named-content>; <bold>Record Level:</bold> language: <named-content xmlns:xlink="http://www.w3.org/1999/xlink" content-type="dwc:language" xlink:type="simple">en</named-content>; institutionCode: <named-content xmlns:xlink="http://www.w3.org/1999/xlink" content-type="dwc:institutionCode" xlink:type="simple">CMMI</named-content></p></list-item><list-item><p><bold>Type status:</bold> <named-content xmlns:xlink="http://www.w3.org/1999/xlink" content-type="dwc:typeStatus" xlink:type="simple">Paratype</named-content>. <bold>Occurrence:</bold> catalogNumber: <named-content xmlns:xlink="http://www.w3.org/1999/xlink" content-type="dwc:catalogNumber" xlink:type="simple">20250507014D</named-content>; recordedBy: <named-content xmlns:xlink="http://www.w3.org/1999/xlink" content-type="dwc:recordedBy" xlink:type="simple">Yifei Yu</named-content>; individualCount: <named-content xmlns:xlink="http://www.w3.org/1999/xlink" content-type="dwc:individualCount" xlink:type="simple">1</named-content>; sex: <named-content xmlns:xlink="http://www.w3.org/1999/xlink" content-type="dwc:sex" xlink:type="simple">female</named-content>; lifeStage: <named-content xmlns:xlink="http://www.w3.org/1999/xlink" content-type="dwc:lifeStage" xlink:type="simple">adult</named-content>; occurrenceID: <named-content xmlns:xlink="http://www.w3.org/1999/xlink" content-type="dwc:occurrenceID" xlink:type="simple">FD3044B5-5C21-5D54-98AD-70FFDD5B9F56</named-content>; <bold>Taxon:</bold> scientificName: <named-content xmlns:xlink="http://www.w3.org/1999/xlink" content-type="dwc:scientificName" xlink:type="simple"><tp:taxon-name><tp:taxon-name-part taxon-name-part-type="genus" reg="Californiphilus">Californiphilus</tp:taxon-name-part> <tp:taxon-name-part taxon-name-part-type="species" reg="nanus">nanus</tp:taxon-name-part></tp:taxon-name></named-content>; <bold>Location:</bold> country: <named-content xmlns:xlink="http://www.w3.org/1999/xlink" content-type="dwc:country" xlink:type="simple">China</named-content>; stateProvince: <named-content xmlns:xlink="http://www.w3.org/1999/xlink" content-type="dwc:stateProvince" xlink:type="simple">Chongqing</named-content>; county: <named-content xmlns:xlink="http://www.w3.org/1999/xlink" content-type="dwc:county" xlink:type="simple">Wuxi</named-content>; locality: <named-content xmlns:xlink="http://www.w3.org/1999/xlink" content-type="dwc:locality" xlink:type="simple">Yintiaoling Nature Reserve Linkouzi Protection Area</named-content>; verbatimElevation: <named-content xmlns:xlink="http://www.w3.org/1999/xlink" content-type="dwc:verbatimElevation" xlink:type="simple">1290 m</named-content>; verbatimCoordinates: <named-content xmlns:xlink="http://www.w3.org/1999/xlink" content-type="dwc:verbatimCoordinates" xlink:type="simple"><named-content content-type="dwc:verbatimCoordinates" xlink:type="simple">31.4747°N, 109.8646°E</named-content></named-content>; <bold>Event:</bold> eventDate: <named-content xmlns:xlink="http://www.w3.org/1999/xlink" content-type="dwc:eventDate" xlink:type="simple">7.v.2025</named-content>; <bold>Record Level:</bold> language: <named-content xmlns:xlink="http://www.w3.org/1999/xlink" content-type="dwc:language" xlink:type="simple">en</named-content>; institutionCode: <named-content xmlns:xlink="http://www.w3.org/1999/xlink" content-type="dwc:institutionCode" xlink:type="simple">CMMI</named-content></p></list-item><list-item><p><bold>Type status:</bold> <named-content xmlns:xlink="http://www.w3.org/1999/xlink" content-type="dwc:typeStatus" xlink:type="simple">Paratype</named-content>. <bold>Occurrence:</bold> catalogNumber: <named-content xmlns:xlink="http://www.w3.org/1999/xlink" content-type="dwc:catalogNumber" xlink:type="simple">20250513025D</named-content>; recordedBy: <named-content xmlns:xlink="http://www.w3.org/1999/xlink" content-type="dwc:recordedBy" xlink:type="simple">Yutong Zhang &amp; Hongyan Zhang</named-content>; individualCount: <named-content xmlns:xlink="http://www.w3.org/1999/xlink" content-type="dwc:individualCount" xlink:type="simple">1</named-content>; sex: <named-content xmlns:xlink="http://www.w3.org/1999/xlink" content-type="dwc:sex" xlink:type="simple">female</named-content>; lifeStage: <named-content xmlns:xlink="http://www.w3.org/1999/xlink" content-type="dwc:lifeStage" xlink:type="simple">adult</named-content>; occurrenceID: <named-content xmlns:xlink="http://www.w3.org/1999/xlink" content-type="dwc:occurrenceID" xlink:type="simple">1EDD3EBE-1E99-5D75-9F46-D73705161333</named-content>; <bold>Taxon:</bold> scientificName: <named-content xmlns:xlink="http://www.w3.org/1999/xlink" content-type="dwc:scientificName" xlink:type="simple"><tp:taxon-name><tp:taxon-name-part taxon-name-part-type="genus" reg="Californiphilus">Californiphilus</tp:taxon-name-part> <tp:taxon-name-part taxon-name-part-type="species" reg="nanus">nanus</tp:taxon-name-part></tp:taxon-name></named-content>; <bold>Location:</bold> country: <named-content xmlns:xlink="http://www.w3.org/1999/xlink" content-type="dwc:country" xlink:type="simple">China</named-content>; stateProvince: <named-content xmlns:xlink="http://www.w3.org/1999/xlink" content-type="dwc:stateProvince" xlink:type="simple">Chongqing</named-content>; county: <named-content xmlns:xlink="http://www.w3.org/1999/xlink" content-type="dwc:county" xlink:type="simple">Wuxi</named-content>; locality: <named-content xmlns:xlink="http://www.w3.org/1999/xlink" content-type="dwc:locality" xlink:type="simple">Yintiaoling Nature Reserve Yinglan Protection Area</named-content>; verbatimElevation: <named-content xmlns:xlink="http://www.w3.org/1999/xlink" content-type="dwc:verbatimElevation" xlink:type="simple">940 m</named-content>; verbatimCoordinates: <named-content xmlns:xlink="http://www.w3.org/1999/xlink" content-type="dwc:verbatimCoordinates" xlink:type="simple"><named-content content-type="dwc:verbatimCoordinates" xlink:type="simple">31.2627°N, 109.5141°E</named-content></named-content>; <bold>Event:</bold> eventDate: <named-content xmlns:xlink="http://www.w3.org/1999/xlink" content-type="dwc:eventDate" xlink:type="simple">13.v.2025</named-content>; <bold>Record Level:</bold> language: <named-content xmlns:xlink="http://www.w3.org/1999/xlink" content-type="dwc:language" xlink:type="simple">en</named-content>; institutionCode: <named-content xmlns:xlink="http://www.w3.org/1999/xlink" content-type="dwc:institutionCode" xlink:type="simple">CMMI</named-content></p></list-item><list-item><p><bold>Type status:</bold> <named-content xmlns:xlink="http://www.w3.org/1999/xlink" content-type="dwc:typeStatus" xlink:type="simple">Paratype</named-content>. <bold>Occurrence:</bold> catalogNumber: <named-content xmlns:xlink="http://www.w3.org/1999/xlink" content-type="dwc:catalogNumber" xlink:type="simple">20250328050</named-content>; recordedBy: <named-content xmlns:xlink="http://www.w3.org/1999/xlink" content-type="dwc:recordedBy" xlink:type="simple">Chao Jiang&amp; Jing Zhong</named-content>; individualCount: <named-content xmlns:xlink="http://www.w3.org/1999/xlink" content-type="dwc:individualCount" xlink:type="simple">1</named-content>; sex: <named-content xmlns:xlink="http://www.w3.org/1999/xlink" content-type="dwc:sex" xlink:type="simple">female</named-content>; lifeStage: <named-content xmlns:xlink="http://www.w3.org/1999/xlink" content-type="dwc:lifeStage" xlink:type="simple">adult</named-content>; occurrenceID: <named-content xmlns:xlink="http://www.w3.org/1999/xlink" content-type="dwc:occurrenceID" xlink:type="simple">89F708AB-7FAC-5F76-A2CC-499F1259F61C</named-content>; <bold>Taxon:</bold> scientificName: <named-content xmlns:xlink="http://www.w3.org/1999/xlink" content-type="dwc:scientificName" xlink:type="simple"><tp:taxon-name><tp:taxon-name-part taxon-name-part-type="genus" reg="Californiphilus">Californiphilus</tp:taxon-name-part> <tp:taxon-name-part taxon-name-part-type="species" reg="nanus">nanus</tp:taxon-name-part></tp:taxon-name></named-content>; <bold>Location:</bold> country: <named-content xmlns:xlink="http://www.w3.org/1999/xlink" content-type="dwc:country" xlink:type="simple">China</named-content>; stateProvince: <named-content xmlns:xlink="http://www.w3.org/1999/xlink" content-type="dwc:stateProvince" xlink:type="simple">Hubei</named-content>; locality: <named-content xmlns:xlink="http://www.w3.org/1999/xlink" content-type="dwc:locality" xlink:type="simple">Kongshandong Cave Scenic Area</named-content>; verbatimElevation: <named-content xmlns:xlink="http://www.w3.org/1999/xlink" content-type="dwc:verbatimElevation" xlink:type="simple">186 m</named-content>; verbatimCoordinates: <named-content xmlns:xlink="http://www.w3.org/1999/xlink" content-type="dwc:verbatimCoordinates" xlink:type="simple"><named-content content-type="dwc:verbatimCoordinates" xlink:type="simple">30.9734°N, 113.0376°E</named-content></named-content>; <bold>Event:</bold> eventDate: <named-content xmlns:xlink="http://www.w3.org/1999/xlink" content-type="dwc:eventDate" xlink:type="simple">28.iii.2025</named-content>; <bold>Record Level:</bold> language: <named-content xmlns:xlink="http://www.w3.org/1999/xlink" content-type="dwc:language" xlink:type="simple">en</named-content>; institutionCode: <named-content xmlns:xlink="http://www.w3.org/1999/xlink" content-type="dwc:institutionCode" xlink:type="simple">CMMI</named-content></p></list-item></list></tp:treatment-sec><tp:treatment-sec sec-type="Description"><title>Description</title><p><bold>General features</bold>. Body length of males 23–42 mm, of females 16–20 mm, with 51–57 (females: 51; males: 57) leg-bearing segments. Body narrowing forwards and towards posterior tip. Colour (in ethanol 75%) light yellow; forcipules darker.</p><p><bold>Cephalic capsule</bold> (Fig. <xref ref-type="fig" rid="F14221762">3</xref>a) Sub-trapezoid; ca. 1.2× as wide as long; lateral margins slightly convex converging forwards, posterior margin almost straight; transverse suture absent, long setae arranged scattered.</p><p><bold>Clypeus and labrum</bold> (Fig. <xref ref-type="fig" rid="F14221762">3</xref>b and c) Clypeus anterior part with a few randomly scattered setae, 1+1 post-antennal setae aligned in two transverse rows on the anterior part of the clypeus, the first row bearing ca. 6 setae and the second row ca. 3 setae. Without areolate part. Labrum median arc deeply embayed, with 6–7 denticles on each side; entirely demarcated from clypeus by clypeolabral suture.</p><p><bold>Antennae</bold> (Fig. <xref ref-type="fig" rid="F14221762">3</xref>d) composed of 14 articles, attenuated distally. Basal articles 1–4 slightly wider than long or sub-quadrate, with sparse and long setae. From ca. 8 article onwards, setae much shorter and denser. Ultimate article distinctly elongate, ca. 1.6× as long as wide and 2× length of penultimate article.</p><p><bold>Mandible</bold> (Fig. <xref ref-type="fig" rid="F14221762">3</xref>e) with a deeply pigmented strong dentate lamella, long axis slightly angled to distal mandibular edge, occupying ca. 1/4 width of distal edge, with five well-developed pectinate lamellae, a rudiment pectinate lamella. Pectinate lamellae each with 8–12 comb teeth, dentate lamella with 5–6 denticules.</p><p><bold>First maxillae</bold> (Fig. <xref ref-type="fig" rid="F14221762">3</xref>f) coxosternite of first maxillae divided; telopodite biarticulated, with the basal article cylindrical and the distal article conical; telopodital lappet present, short and pointed, ca. 1/7 the length of the basal article. Coxal process with 1 setae apically and the distal article of the telopodite with 1–2 setae each side on its anterior part.</p><p><bold>Second maxillae</bold> (Fig. <xref ref-type="fig" rid="F14221762">3</xref>f) coxosternite with a slight median notch, anterior part with sparse scattered setae. Telopodite three-segmented: article 1 with short and sparse setae scattered on the outer margin; article 2 and article 3 with longer setae concentrated on the inner margin and the anterior part. Claws slightly spatulate, with one small basal spine.</p><p><bold>Forcipular segment</bold> (Fig. <xref ref-type="fig" rid="F14221762">3</xref>g) forcipular tergite sub-trapezoid; ca. 2.8× as wide as long. Coxosternite exposed part ca. 1.8× as wide as long, trochanteroprefemur ca. 1.2× as wide as long; interior margin moderately projecting with respect to its condyles; anterior border approximately straight medially; coxopleural sutures strongly converging backwards; chitin-lines complete, reaching the coxosternal condyle. Tarsungulum large and pointed, not reaching cephalic capsule anterior margin when closed. All articles without denticles. Poison gland calyx linear, ca. 6.0× as long as wide, situated in anterior 1/4 of trochanteroprefemur. Entire forcipular segment without denticles.</p><p><bold>Leg-bearing segment</bold> (Fig. <xref ref-type="fig" rid="F14221762">3</xref>h and i) Tergites sub-trapezoid, ca. 2.3× as wide as long, with short sparse setae, without paramedian sulci and preparatergites. Metasternites sub-trapezoid, ca. 1.2× as wide as long, with short sparse scattered setae. Lateral gutter and virguliform fossa begin on segments 17–19 and extend to segments 23–28. Posterior reniform ventral pore-fields present in all sternites from 1 to penultimate, pore-fields posteriorly slightly embayed. Pore-field on sternite 1 distinctly smaller than those on succeeding sternites, sub-oval.</p><p><bold>Ultimate leg-bearing segment</bold> (Fig. <xref ref-type="fig" rid="F14221762">3</xref>j and k) Pretergite ca. 2.7× as wide as long on exposed part. Metatergite ca. 1.4× as long as wide; sub-trapezoid. converging backwards; posterior margin ca. 0.4× as wide as anterior margin; with sparse setae of various sizes. Metasternite sub-trapeziform, ca. 1.5× as long as wide; narrowing posteriorly; posterior margin concave anteriorly, without median sulci; coxal pores 4–13 on each side, opening inside dorsal and ventral pouches.</p><p>Ultimate leg ca. 1.1× as long as penultimate leg, without claw; male distinctly swollen, ventral and lateral sides with dense setae, female short and slender, with sparse setae.</p><p><bold>Postpedal segments</bold> (Fig. <xref ref-type="fig" rid="F14221762">3</xref>j and k) Female gonopods unarticulated, posterior margin slightly concave, uniformly with sparse setae; male gonopods bi-articulate, with dense setae; penis conical. Anal pores absent.</p></tp:treatment-sec><tp:treatment-sec sec-type="Diagnosis"><title>Diagnosis</title><p>Body length reaching at least 16 mm; number of leg-bearing segments usually 51–57; The second maxillary claw with one basal spine. The legs possess remarkably long setae. The body length is relatively short and the segments with lateral gutter and virguliform fossa are located more anteriorly compared to <italic><italic><tp:taxon-name><tp:taxon-name-part taxon-name-part-type="genus" reg="Californiphilus">Californiphilus</tp:taxon-name-part> <tp:taxon-name-part taxon-name-part-type="species" reg="japonicus">japonicus</tp:taxon-name-part></tp:taxon-name></italic></italic> (Takakuwa, 1935), beginning on segments 17–19 and extending to segments 23–28. The diameter of the coxal pores is larger than that of the known species, while the quantity is fewer, not exceeding 13 on each side.</p></tp:treatment-sec><tp:treatment-sec sec-type="Etymology"><title>Etymology</title><p>Latin: <italic>nanus</italic> = dwarf / small. The specific epithet refers to its relatively small body size compared to that of <italic><italic><tp:taxon-name><tp:taxon-name-part taxon-name-part-type="genus" reg="Californiphilus">Californiphilus</tp:taxon-name-part> <tp:taxon-name-part taxon-name-part-type="species" reg="japonicus">japonicus</tp:taxon-name-part></tp:taxon-name></italic></italic> (Takakuwa, 1935). We suggest its Chinese common name as “小型加州地蜈蚣”.</p></tp:treatment-sec><tp:treatment-sec sec-type="Distribution"><title>Distribution</title><p><italic><tp:taxon-name><tp:taxon-name-part taxon-name-part-type="genus" reg="Californiphilus">C.</tp:taxon-name-part> <tp:taxon-name-part taxon-name-part-type="species" reg="nanus">nanus</tp:taxon-name-part></tp:taxon-name></italic> is known from five localities in Hunan, Chongqing and Hubei, China (Hefu Forest Park in Hunan; three sites in Yintiaoling Nature Reserve, Wuxi County, Chongqing: Guan Mountain, Linkouzi and Yinglan; and Kongshandong Scenic Area in Hubei), all in the Wuling Mountain range and adjacent areas, within subtropical evergreen broad-leaved forests, mainly in secondary forest patches in reserves and parks.</p></tp:treatment-sec><tp:treatment-sec sec-type="Notes"><title>Notes</title><p>This species differs from other <italic><italic><tp:taxon-name><tp:taxon-name-part taxon-name-part-type="genus" reg="Californiphilus">Californiphilus</tp:taxon-name-part></tp:taxon-name></italic></italic> species in its body size, number of segments, the position of the lateral sulci and the shape and number of the coxal pores. The body length of the examined specimens reaches at least 42 mm (based on five specimens), suggesting that the species may attain a larger size than currently documented, with no more than 60 leg-bearing segments. Lateral gutter and virguliform fossa begin on segments 17–19 and extend to segments 23–28. The coxal pores are relatively large and few in number, only 4–13, whereas other species possess no fewer than 20, sometimes exceeding 40.</p><p><bold>Comparison with <italic><tp:taxon-name><tp:taxon-name-part taxon-name-part-type="genus" reg="Californiphilus">Californiphilus</tp:taxon-name-part> <tp:taxon-name-part taxon-name-part-type="species" reg="japonicus">japonicus</tp:taxon-name-part></tp:taxon-name></italic></bold>. In <italic><tp:taxon-name><tp:taxon-name-part taxon-name-part-type="genus" reg="Californiphilus">C.</tp:taxon-name-part> <tp:taxon-name-part taxon-name-part-type="species" reg="japonicus">japonicus</tp:taxon-name-part></tp:taxon-name></italic>, the body length is less than 55 mm and the number of leg-bearing segments ranges from 67 to 78, which is significantly greater than that of <italic><tp:taxon-name><tp:taxon-name-part taxon-name-part-type="genus" reg="Californiphilus">C.</tp:taxon-name-part> <tp:taxon-name-part taxon-name-part-type="species" reg="nanus">nanus</tp:taxon-name-part></tp:taxon-name></italic>. The anterior boundaries of the lateral gutter and virguliform fossa are located much more posteriorly compared to <italic><tp:taxon-name><tp:taxon-name-part taxon-name-part-type="genus" reg="Californiphilus">C.</tp:taxon-name-part> <tp:taxon-name-part taxon-name-part-type="species" reg="nanus">nanus</tp:taxon-name-part></tp:taxon-name></italic> (see Table <xref ref-type="table" rid="T14221838">1</xref>). While <italic><tp:taxon-name><tp:taxon-name-part taxon-name-part-type="genus" reg="Californiphilus">C.</tp:taxon-name-part> <tp:taxon-name-part taxon-name-part-type="species" reg="nanus">nanus</tp:taxon-name-part></tp:taxon-name></italic> bears relatively long setae on its walking legs, this character is not specified in the literature or illustrations of <italic><tp:taxon-name><tp:taxon-name-part taxon-name-part-type="genus" reg="Californiphilus">C.</tp:taxon-name-part> <tp:taxon-name-part taxon-name-part-type="species" reg="japonicus">japonicus</tp:taxon-name-part></tp:taxon-name></italic>. Furthermore, <italic><tp:taxon-name><tp:taxon-name-part taxon-name-part-type="genus" reg="Californiphilus">C.</tp:taxon-name-part> <tp:taxon-name-part taxon-name-part-type="species" reg="japonicus">japonicus</tp:taxon-name-part></tp:taxon-name></italic> possesses a larger number of coxal pores with slightly smaller diameters, whereas <italic><tp:taxon-name><tp:taxon-name-part taxon-name-part-type="genus" reg="Californiphilus">C.</tp:taxon-name-part> <tp:taxon-name-part taxon-name-part-type="species" reg="nanus">nanus</tp:taxon-name-part></tp:taxon-name></italic> has fewer, but larger coxal pores.</p><p>Although morphologically similar to <italic><italic><tp:taxon-name><tp:taxon-name-part taxon-name-part-type="genus" reg="Californiphilus">Californiphilus</tp:taxon-name-part> <tp:taxon-name-part taxon-name-part-type="species" reg="japonicus">japonicus</tp:taxon-name-part></tp:taxon-name></italic></italic>, the present species does not represent small-sized individuals of the latter. Despite their smaller body size, the examined specimens (CMMI 20250413013, 20240728006D, 20250507014D) possess fully developed gonopods. Detailed comparisons with <italic><italic><tp:taxon-name><tp:taxon-name-part taxon-name-part-type="genus" reg="Californiphilus">C.</tp:taxon-name-part> <tp:taxon-name-part taxon-name-part-type="species" reg="japonicus">japonicus</tp:taxon-name-part></tp:taxon-name></italic></italic> of equivalent body size confirm that the aforementioned diagnostic characters remain stable.</p><p>This species presents considerable intraspecific variation in the shape of the lateral gutter and virguliform fossa (<xref ref-type="bibr" rid="B14222068">Leśniewska et al. 2009</xref>). In some individuals (observed in males), the virguliform fossa may appear subtriangular (Fig. <xref ref-type="fig" rid="F14221764">4</xref>a and Fig. <xref ref-type="fig" rid="F14274641">5</xref><xref ref-type="fig" rid="F14274650">e</xref>). In others, the virguliform fossa forms a minute arc along with a relatively narrower lateral gutter (Fig. <xref ref-type="fig" rid="F14221764">4</xref>a). Female specimens exhibit these structures as semicircular (Fig. <xref ref-type="fig" rid="F14221764">4</xref>b and c). Adult female (CMMI 20250328050, 20250513025D) typically exhibit a semicircular shape (Fig. <xref ref-type="fig" rid="F14221764">4</xref>b).</p></tp:treatment-sec><tp:treatment-sec><!--Section generated to contain objects referenced in tp:taxon-treatment.--><fig id="F14221762" position="float" orientation="portrait"><object-id xmlns:xlink="http://www.w3.org/1999/xlink" content-type="arpha" xlink:type="simple">FDB6C387-7C24-572B-BEC9-2FA67A2EB3B5</object-id><object-id xmlns:xlink="http://www.w3.org/1999/xlink" content-type="doi" xlink:type="simple">10.3897/BDJ.14.e199879.figure2</object-id><label>Figure 3.</label><caption><p><italic><italic><tp:taxon-name><tp:taxon-name-part taxon-name-part-type="genus" reg="Californiphilus">Californiphilus</tp:taxon-name-part> <tp:taxon-name-part taxon-name-part-type="species" reg="nanus">nanus</tp:taxon-name-part></tp:taxon-name></italic></italic> Yang, You &amp; Jiang, sp. nov. <bold>a</bold> Cephalic capsule, dorsal; <bold>b</bold> Anterior part of cephalic capsule, ventral (forcipules, maxillae and mandibles removed); <bold>c</bold> Labrum, ventral view; <bold>d</bold> Right antenna, ventral; <bold>e</bold> Mandible; <bold>f</bold> Maxillary complex, ventral; <bold>g</bold> Forcipular segment; <bold>h</bold> Tergite of leg-bearing segment, dorsal; <bold>i</bold> Sternum of the middle trunk segments, ventral (setae on left part omitted); <bold>j</bold> Posterior end of body in adult male, dorsal (ultimate leg omitted); <bold>k</bold> Posterior end of body in adult male, ventral (left leg omitted), ventral. Specimen: male, holotype (<bold>a–k</bold>). Scale bars: 500 μm (<bold>a, d, g–h, j, k</bold>); 100 μm (<bold>b</bold>); 50 μm (<bold>f</bold>); 20 μm (<bold>c, e</bold>).</p></caption><graphic xmlns:xlink="http://www.w3.org/1999/xlink" xlink:href="bdj-14-e199879-g003.jpg" position="float" id="oo_1645759.jpg" orientation="portrait" xlink:type="simple"><uri content-type="original_file" xlink:type="simple">https://binary.pensoft.net/fig/1645759</uri></graphic></fig><table-wrap id="T14221838" position="float" orientation="portrait"><label>Table 1.</label><caption><p>Main morphological differences amongst all known species of the genus <italic><tp:taxon-name><tp:taxon-name-part taxon-name-part-type="genus" reg="Californiphilus">Californiphilus</tp:taxon-name-part></tp:taxon-name></italic>. Data after <xref ref-type="bibr" rid="B14222456">Takakuwa 1935</xref>, <xref ref-type="bibr" rid="B14222104">Takakuwa 1940</xref>, <xref ref-type="bibr" rid="B14221984">Attems 1947</xref>, <xref ref-type="bibr" rid="B14221919">Bonato et al. 2007</xref> and <xref ref-type="bibr" rid="B14221896">Bonato et al. 2011</xref> (n = number of examined specimens).</p></caption><table rules="all"><tbody><tr><td rowspan="1" colspan="2">Characters</td><td rowspan="1" colspan="1"><italic><italic><tp:taxon-name><tp:taxon-name-part taxon-name-part-type="genus" reg="Californiphilus">C.</tp:taxon-name-part> <tp:taxon-name-part taxon-name-part-type="species" reg="cryptoporus">cryptoporus</tp:taxon-name-part></tp:taxon-name></italic></italic> sp. nov<break/>(n = 7)</td><td rowspan="1" colspan="1"><italic><italic><tp:taxon-name><tp:taxon-name-part taxon-name-part-type="genus" reg="Californiphilus">C.</tp:taxon-name-part> <tp:taxon-name-part taxon-name-part-type="species" reg="hubeiensis">hubeiensis</tp:taxon-name-part></tp:taxon-name></italic></italic> sp. nov<break/>(n = 4)</td><td rowspan="1" colspan="1"><italic><italic><tp:taxon-name><tp:taxon-name-part taxon-name-part-type="genus" reg="Californiphilus">C.</tp:taxon-name-part> <tp:taxon-name-part taxon-name-part-type="species" reg="nanus">nanus</tp:taxon-name-part></tp:taxon-name></italic></italic> sp. nov<break/>(n = 5)</td><td rowspan="1" colspan="1"><italic><italic><tp:taxon-name><tp:taxon-name-part taxon-name-part-type="genus" reg="Californiphilus">C.</tp:taxon-name-part> <tp:taxon-name-part taxon-name-part-type="species" reg="japonicus">japonicus</tp:taxon-name-part></tp:taxon-name></italic></italic><break/>(<xref ref-type="bibr" rid="B14222456">Takakuwa 1935</xref>)</td><td rowspan="1" colspan="1"><italic><italic><tp:taxon-name><tp:taxon-name-part taxon-name-part-type="genus" reg="Californiphilus">C.</tp:taxon-name-part> <tp:taxon-name-part taxon-name-part-type="species" reg="mexicanus">mexicanus</tp:taxon-name-part></tp:taxon-name></italic></italic><break/>(<xref ref-type="bibr" rid="B14221984">Attems 1947</xref>)</td><td rowspan="1" colspan="1"><italic><italic><tp:taxon-name><tp:taxon-name-part taxon-name-part-type="genus" reg="Californiphilus">C.</tp:taxon-name-part> <tp:taxon-name-part taxon-name-part-type="species" reg="michelbacheri">michelbacheri</tp:taxon-name-part></tp:taxon-name></italic></italic><break/>(<xref ref-type="bibr" rid="B14222465">Verhoeff 1938</xref>)</td></tr><tr><td rowspan="1" colspan="2">Maximum observed body length (mm)</td><td rowspan="1" colspan="1">≥ 63 mm</td><td rowspan="1" colspan="1">≥ 52 mm</td><td rowspan="1" colspan="1">≥ 42 mm</td><td rowspan="1" colspan="1">shorter than 55 mm</td><td rowspan="1" colspan="1">/</td><td rowspan="1" colspan="1">56</td></tr><tr><td rowspan="1" colspan="2">Number of leg pairs</td><td rowspan="1" colspan="1">71–77</td><td rowspan="1" colspan="1">73–79</td><td rowspan="1" colspan="1">51–57</td><td rowspan="1" colspan="1">67–78</td><td rowspan="1" colspan="1">ca. 145</td><td rowspan="1" colspan="1">ca. 129</td></tr><tr><td rowspan="1" colspan="2">Position of lateral gutter and virguliform</td><td rowspan="1" colspan="1">Begin on segments 23–26 and extend to segments 34–39</td><td rowspan="1" colspan="1">Begin on segments 26–29 and extend to segments 37–40</td><td rowspan="1" colspan="1">Begin on segments 17–19 and extend to segments 23–28</td><td rowspan="1" colspan="1">Begin on segments 25–30 and extend to segments 34–40</td><td rowspan="1" colspan="1">/</td><td rowspan="1" colspan="1">/</td></tr><tr><td rowspan="1" colspan="2">Labrum median arc denticle</td><td rowspan="1" colspan="1">8+ 10</td><td rowspan="1" colspan="1">7+ 7</td><td rowspan="1" colspan="1">6+ 7</td><td rowspan="1" colspan="1">ca. 10</td><td rowspan="1" colspan="1">Median arc medial part absent denticle, each side with 4–5 denticle</td><td rowspan="1" colspan="1">With a deep median arc and 4 small teeth on each side</td></tr><tr><td rowspan="3" colspan="1">Mandible</td><td rowspan="1" colspan="1">well-developed pectinate lamellae</td><td rowspan="1" colspan="1">7</td><td rowspan="1" colspan="1">5</td><td rowspan="1" colspan="1">5</td><td rowspan="1" colspan="1">4–5</td><td rowspan="1" colspan="1">3</td><td rowspan="1" colspan="1">4</td></tr><tr><td rowspan="1" colspan="1">pectinate lamella comb</td><td rowspan="1" colspan="1">6–14</td><td rowspan="1" colspan="1">10–16</td><td rowspan="1" colspan="1">8–12</td><td rowspan="1" colspan="1">8–16</td><td rowspan="1" colspan="1">/</td><td rowspan="1" colspan="1">/</td></tr><tr><td rowspan="1" colspan="1">dentate lamella teeth</td><td rowspan="1" colspan="1">6–7</td><td rowspan="1" colspan="1">6–7</td><td rowspan="1" colspan="1">5–6</td><td rowspan="1" colspan="1">6–7</td><td rowspan="1" colspan="1">11</td><td rowspan="1" colspan="1">11</td></tr><tr><td rowspan="1" colspan="2">Coxal pores</td><td rowspan="1" colspan="1">Opening underside of the metasternite of the ultimate leg-bearing segment; 28–30 on each side</td><td rowspan="1" colspan="1">Opening inside ventral and dorsal pouches; 20–26 on each side</td><td rowspan="1" colspan="1">Opening inside ventral and dorsal pouches; 4–13 on each ventral side</td><td rowspan="1" colspan="1">Opening inside ventral and dorsal pouches</td><td rowspan="1" colspan="1">Opening inside ventral and dorsal pouches</td><td rowspan="1" colspan="1">Opening underside of the metasternite of the ultimate leg-bearing segment; in 3 tufts (1 dorsal largest under lateral tergite &amp; intercalary; 2 ventral smaller over sternite sides)</td></tr><tr><td rowspan="2" colspan="1">Pore-fields</td><td rowspan="1" colspan="1">Pore-field distribution and shape</td><td rowspan="1" colspan="1">Sternites 1st to penultimate sternites with a kidney‑shaped ventral pore field</td><td rowspan="1" colspan="1">Sternites 1st to antepenultimate with a kidney‑shaped ventral pore field</td><td rowspan="1" colspan="1">Sternites 1st to penultimate sternites with a kidney‑shaped ventral pore field</td><td rowspan="1" colspan="1">Sternites 1st to penultimate sternites with a kidney‑shaped ventral pore field</td><td rowspan="1" colspan="1">Sternites 2nd to penultimate: pore-field sharply delimited, much wider than long, posteriorly shallowly emarginate, laterally rounded</td><td rowspan="1" colspan="1">Sternites 2nd to 38th with transverse pore-fields, with penultimate typical, 3rd–6th from last enlarged, 7th from last similar, and 8th–12th from last reduced to minimum at 12th</td></tr><tr><td rowspan="1" colspan="1">Penultimate<break/>ventral pore-fields</td><td rowspan="1" colspan="1">Sub-reniform, the same size as those on the preceding segments</td><td rowspan="1" colspan="1">Large, transversally extending over 2/3 of sternal width and covering 1/2 of sternal length</td><td rowspan="1" colspan="1">Sub-reniform,<break/>the same size as those on the preceding segments</td><td rowspan="1" colspan="1">Sub-reniform</td><td rowspan="1" colspan="1">Shape as in preceding pore-fields; size not decreasing caudally</td><td rowspan="1" colspan="1">transverse pore-field, without obvious size variation</td></tr></tbody></table></table-wrap><fig id="F14221764" position="float" orientation="portrait"><object-id xmlns:xlink="http://www.w3.org/1999/xlink" content-type="arpha" xlink:type="simple">12C6EAB7-299B-599C-9BBC-44B1D5122084</object-id><label>Figure 4.</label><caption><p><italic><italic><tp:taxon-name><tp:taxon-name-part taxon-name-part-type="genus" reg="Californiphilus">Californiphilus</tp:taxon-name-part> <tp:taxon-name-part taxon-name-part-type="species" reg="nanus">nanus</tp:taxon-name-part></tp:taxon-name></italic></italic> Yang, You &amp; Jiang, sp. nov. Sternum of the middle trunk segments, ventral. <bold>a</bold> spm. CMMI 20240728006D; <bold>b</bold> spm. CMMI 20250328050; <bold>c</bold> spm. CMMI 20250507014D. Scale bars: 1 mm (<bold>a–c</bold>).</p></caption><graphic xmlns:xlink="http://www.w3.org/1999/xlink" xlink:href="bdj-14-e199879-g004.jpg" position="float" id="oo_1645760.jpg" orientation="portrait" xlink:type="simple"><uri content-type="original_file" xlink:type="simple">https://binary.pensoft.net/fig/1645760</uri></graphic></fig><fig-group id="F14274641" position="float" orientation="portrait"><caption><p>Sternum of the middle trunk segments, ventral <bold>(a, c, e)</bold>; Posterior end of body, ventral <bold>(b, d, f)</bold>. Scale bars: 1 mm:</p></caption><fig id="F14274646" position="float" orientation="portrait"><object-id xmlns:xlink="http://www.w3.org/1999/xlink" content-type="arpha" xlink:type="simple">415A51C7-699A-52D7-B1A6-D727876C6C83</object-id><object-id xmlns:xlink="http://www.w3.org/1999/xlink" content-type="doi" xlink:type="simple">10.3897/BDJ.14.e199879.figure5a</object-id><label>Figure 5a.</label><caption><p><italic><tp:taxon-name><tp:taxon-name-part taxon-name-part-type="genus" reg="Californiphilus">C.</tp:taxon-name-part> <tp:taxon-name-part taxon-name-part-type="species" reg="cryptoporus">cryptoporus</tp:taxon-name-part></tp:taxon-name></italic> sp. nov., holotype (spm. CMMI 20231021005D); </p></caption><graphic xmlns:xlink="http://www.w3.org/1999/xlink" xlink:href="bdj-14-e199879-g005_a.jpg" xlink:type="simple" position="float" orientation="portrait" id="oo_1688204.jpg"><uri content-type="original_file" xlink:type="simple">https://binary.pensoft.net/fig/1688204</uri></graphic></fig><fig id="F14274647" position="float" orientation="portrait"><object-id xmlns:xlink="http://www.w3.org/1999/xlink" content-type="arpha" xlink:type="simple">7A1DE970-8109-56D5-B9E9-381A11C64CDA</object-id><object-id xmlns:xlink="http://www.w3.org/1999/xlink" content-type="doi" xlink:type="simple">10.3897/BDJ.14.e199879.figure5b</object-id><label>Figure 5b.</label><caption><p><italic><tp:taxon-name><tp:taxon-name-part taxon-name-part-type="genus" reg="Californiphilus">C.</tp:taxon-name-part> <tp:taxon-name-part taxon-name-part-type="species" reg="cryptoporus">cryptoporus</tp:taxon-name-part></tp:taxon-name></italic> sp. nov., holotype (spm. CMMI 20231021005D); </p></caption><graphic xmlns:xlink="http://www.w3.org/1999/xlink" xlink:href="bdj-14-e199879-g005_b.jpg" xlink:type="simple" position="float" orientation="portrait" id="oo_1688205.jpg"><uri content-type="original_file" xlink:type="simple">https://binary.pensoft.net/fig/1688205</uri></graphic></fig><fig id="F14274648" position="float" orientation="portrait"><object-id xmlns:xlink="http://www.w3.org/1999/xlink" content-type="arpha" xlink:type="simple">E94DB5EB-C10C-59F2-BC87-7A730FCDE28C</object-id><object-id xmlns:xlink="http://www.w3.org/1999/xlink" content-type="doi" xlink:type="simple">10.3897/BDJ.14.e199879.figure5c</object-id><label>Figure 5c.</label><caption><p><italic><tp:taxon-name><tp:taxon-name-part taxon-name-part-type="genus" reg="Californiphilus">C.</tp:taxon-name-part> <tp:taxon-name-part taxon-name-part-type="species" reg="hubeiensis">hubeiensis</tp:taxon-name-part></tp:taxon-name></italic> sp. nov., holotype (spm. CMMI 20230427003D); </p></caption><graphic xmlns:xlink="http://www.w3.org/1999/xlink" xlink:href="bdj-14-e199879-g005_c.jpg" xlink:type="simple" position="float" orientation="portrait" id="oo_1688206.jpg"><uri content-type="original_file" xlink:type="simple">https://binary.pensoft.net/fig/1688206</uri></graphic></fig><fig id="F14274649" position="float" orientation="portrait"><object-id xmlns:xlink="http://www.w3.org/1999/xlink" content-type="arpha" xlink:type="simple">E9FC33C5-AF5F-57D9-91C1-D026014E0E9F</object-id><object-id xmlns:xlink="http://www.w3.org/1999/xlink" content-type="doi" xlink:type="simple">10.3897/BDJ.14.e199879.figure5d</object-id><label>Figure 5d.</label><caption><p><italic><tp:taxon-name><tp:taxon-name-part taxon-name-part-type="genus" reg="Californiphilus">C.</tp:taxon-name-part> <tp:taxon-name-part taxon-name-part-type="species" reg="hubeiensis">hubeiensis</tp:taxon-name-part></tp:taxon-name></italic> sp. nov., holotype (spm. CMMI 20230427003D); </p></caption><graphic xmlns:xlink="http://www.w3.org/1999/xlink" xlink:href="bdj-14-e199879-g005_d.jpg" xlink:type="simple" position="float" orientation="portrait" id="oo_1688207.jpg"><uri content-type="original_file" xlink:type="simple">https://binary.pensoft.net/fig/1688207</uri></graphic></fig><fig id="F14274650" position="float" orientation="portrait"><object-id xmlns:xlink="http://www.w3.org/1999/xlink" content-type="arpha" xlink:type="simple">DEEB976B-B375-5BB1-A2CC-80175E59835C</object-id><object-id xmlns:xlink="http://www.w3.org/1999/xlink" content-type="doi" xlink:type="simple">10.3897/BDJ.14.e199879.figure5e</object-id><label>Figure 5e.</label><caption><p><italic><tp:taxon-name><tp:taxon-name-part taxon-name-part-type="genus" reg="Californiphilus">C.</tp:taxon-name-part> <tp:taxon-name-part taxon-name-part-type="species" reg="nanus">nanus</tp:taxon-name-part></tp:taxon-name></italic> sp. nov., holotype (spm. CMMI 20250413013); </p></caption><graphic xmlns:xlink="http://www.w3.org/1999/xlink" xlink:href="bdj-14-e199879-g005_e.jpg" xlink:type="simple" position="float" orientation="portrait" id="oo_1688208.jpg"><uri content-type="original_file" xlink:type="simple">https://binary.pensoft.net/fig/1688208</uri></graphic></fig><fig id="F14274651" position="float" orientation="portrait"><object-id xmlns:xlink="http://www.w3.org/1999/xlink" content-type="arpha" xlink:type="simple">A1E258B4-62EB-5633-B3B2-870B96EC2D3D</object-id><object-id xmlns:xlink="http://www.w3.org/1999/xlink" content-type="doi" xlink:type="simple">10.3897/BDJ.14.e199879.figure5f</object-id><label>Figure 5f.</label><caption><p><italic><tp:taxon-name><tp:taxon-name-part taxon-name-part-type="genus" reg="Californiphilus">C.</tp:taxon-name-part> <tp:taxon-name-part taxon-name-part-type="species" reg="nanus">nanus</tp:taxon-name-part></tp:taxon-name></italic> sp. nov., holotype (spm. CMMI 20250413013). </p></caption><graphic xmlns:xlink="http://www.w3.org/1999/xlink" xlink:href="bdj-14-e199879-g005_f.jpg" xlink:type="simple" position="float" orientation="portrait" id="oo_1688313.jpg"><uri content-type="original_file" xlink:type="simple">https://binary.pensoft.net/fig/1688313</uri></graphic></fig></fig-group><fig id="F14274650" position="float" orientation="portrait"><object-id xmlns:xlink="http://www.w3.org/1999/xlink" content-type="arpha" xlink:type="simple">DEEB976B-B375-5BB1-A2CC-80175E59835C</object-id><object-id xmlns:xlink="http://www.w3.org/1999/xlink" content-type="doi" xlink:type="simple">10.3897/BDJ.14.e199879.figure5e</object-id><label>Figure 5e.</label><caption><p><italic><tp:taxon-name><tp:taxon-name-part taxon-name-part-type="genus" reg="Californiphilus">C.</tp:taxon-name-part> <tp:taxon-name-part taxon-name-part-type="species" reg="nanus">nanus</tp:taxon-name-part></tp:taxon-name></italic> sp. nov., holotype (spm. CMMI 20250413013); </p></caption><graphic xmlns:xlink="http://www.w3.org/1999/xlink" xlink:href="bdj-14-e199879-g005_e.jpg" xlink:type="simple" position="float" orientation="portrait" id="oo_1688208.jpg"><uri content-type="original_file" xlink:type="simple">https://binary.pensoft.net/fig/1688208</uri></graphic></fig></tp:treatment-sec><ref-list><ref id="B14222456"><element-citation xmlns:xlink="http://www.w3.org/1999/xlink" publication-type="article" xlink:type="simple"><person-group person-group-type="author"><name name-style="western"><surname>Takakuwa</surname><given-names>Y.</given-names></name></person-group><year>1935</year><article-title>On three Japanese chilopods</article-title><source>Dobutsugaku Zasshi</source><volume>47</volume><fpage>289</fpage><lpage>294</lpage></element-citation></ref><ref id="B14222104"><element-citation xmlns:xlink="http://www.w3.org/1999/xlink" publication-type="book" xlink:type="simple"><person-group person-group-type="author"><name name-style="western"><surname>Takakuwa</surname><given-names>Y.</given-names></name></person-group><year>1940</year><source>
            <tp:taxon-name>
              <tp:taxon-name-part taxon-name-part-type="order" reg="Geophilomorpha">Geophilomorpha</tp:taxon-name-part>
            </tp:taxon-name>
          </source><volume>Vol. 9</volume><publisher-name>Sanseido</publisher-name><size units="page">156 pp.</size></element-citation></ref><ref id="B14221984"><element-citation xmlns:xlink="http://www.w3.org/1999/xlink" publication-type="article" xlink:type="simple"><person-group person-group-type="author"><name name-style="western"><surname>Attems</surname><given-names>C. G.</given-names></name></person-group><year>1947</year><article-title>Neue <tp:taxon-name><tp:taxon-name-part taxon-name-part-type="order" reg="Geophilomorpha">Geophilomorpha</tp:taxon-name-part></tp:taxon-name> des Wiener Museums, Annalen des Naturhistorischen Museums</article-title><source>Wien</source><volume>55</volume><fpage>75</fpage><lpage>83</lpage></element-citation></ref><ref id="B14221919"><element-citation xmlns:xlink="http://www.w3.org/1999/xlink" publication-type="article" xlink:type="simple"><person-group person-group-type="author"><name name-style="western"><surname>Bonato</surname><given-names>L.</given-names></name><name name-style="western"><surname>Pereira</surname><given-names>L. A.</given-names></name><name name-style="western"><surname>Minelli</surname><given-names>A.</given-names></name></person-group><year>2007</year><article-title>Taxonomic and nomenclatural notes on the centipede genera <italic><tp:taxon-name><tp:taxon-name-part taxon-name-part-type="genus" reg="Chomatobius">Chomatobius</tp:taxon-name-part></tp:taxon-name></italic>, Italized, <italic><tp:taxon-name><tp:taxon-name-part taxon-name-part-type="genus" reg="Hapleurytion">Hapleurytion</tp:taxon-name-part></tp:taxon-name></italic>, <italic><tp:taxon-name><tp:taxon-name-part taxon-name-part-type="genus" reg="Plateurytion">Plateurytion</tp:taxon-name-part></tp:taxon-name></italic>, and <italic><tp:taxon-name><tp:taxon-name-part taxon-name-part-type="genus" reg="Steneurytion">Steneurytion</tp:taxon-name-part></tp:taxon-name></italic> (<tp:taxon-name><tp:taxon-name-part taxon-name-part-type="class" reg="Chilopoda">Chilopoda</tp:taxon-name-part></tp:taxon-name>: <tp:taxon-name><tp:taxon-name-part taxon-name-part-type="order" reg="Geophilomorpha">Geophilomorpha</tp:taxon-name-part></tp:taxon-name>)</article-title><source>Zootaxa</source><volume>1485</volume><issue>1</issue><fpage>1</fpage><lpage>12</lpage><pub-id pub-id-type="doi">10.11646/zootaxa.1485.1.1</pub-id></element-citation></ref><ref id="B14221896"><element-citation xmlns:xlink="http://www.w3.org/1999/xlink" publication-type="chapter" xlink:type="simple"><person-group person-group-type="author"><name name-style="western"><surname>Bonato</surname><given-names>L.</given-names></name><name name-style="western"><surname>Edgecombe</surname><given-names>G. D.</given-names></name><name name-style="western"><surname>Zapparoli</surname><given-names>M.</given-names></name><etal/></person-group><year>2011</year><chapter-title>Chilopoda - taxonomic overview</chapter-title><person-group person-group-type="editor"><name name-style="western"><surname>Minelli</surname><given-names>A.</given-names></name></person-group><source>Treatise on Zoology - Anatomy, taxonomy, biology. The <tp:taxon-name><tp:taxon-name-part taxon-name-part-type="subphylum" reg="Myriapoda">Myriapoda</tp:taxon-name-part></tp:taxon-name></source><volume>Vol. 1</volume><pub-id pub-id-type="doi">10.1163/9789004188266_020</pub-id></element-citation></ref><ref id="B14222465"><element-citation xmlns:xlink="http://www.w3.org/1999/xlink" publication-type="article" xlink:type="simple"><person-group person-group-type="author"><name name-style="western"><surname>Verhoeff</surname><given-names>K. W,</given-names></name></person-group><year>1938</year><article-title>Chilopoden-Studien zur Kenntnis der Epimorphen - Zoologische Jahrbücher</article-title><source>Abteilung für Systematik</source><volume>71</volume><fpage>339</fpage><lpage>388, 370</lpage></element-citation></ref><ref id="B14222068"><element-citation xmlns:xlink="http://www.w3.org/1999/xlink" publication-type="article" xlink:type="simple"><person-group person-group-type="author"><name name-style="western"><surname>Leśniewska</surname><given-names>M.</given-names></name><name name-style="western"><surname>Bonato</surname><given-names>L.</given-names></name><name name-style="western"><surname>Fusco</surname><given-names>G.</given-names></name></person-group><year>2009</year><article-title>Morphological anomalies in a Polish population of <italic><tp:taxon-name><tp:taxon-name-part taxon-name-part-type="genus" reg="Stigmatogaster">Stigmatogaster</tp:taxon-name-part> <tp:taxon-name-part taxon-name-part-type="species" reg="subterranea">subterranea</tp:taxon-name-part></tp:taxon-name></italic> (<tp:taxon-name><tp:taxon-name-part taxon-name-part-type="class" reg="Chilopoda">Chilopoda</tp:taxon-name-part></tp:taxon-name>, <tp:taxon-name><tp:taxon-name-part taxon-name-part-type="order" reg="Geophilomorpha">Geophilomorpha</tp:taxon-name-part></tp:taxon-name>): a multi-year survey</article-title><source>Soil Organisms</source><volume>81</volume><issue>1</issue><fpage>347</fpage><lpage>358</lpage></element-citation></ref></ref-list></tp:taxon-treatment>
